# Supplementary material for: Hetero-Multivalency of Pseudomonas aeruginosa Lectin LecA Binding to Model Membranes
Source: Sci Rep. 2018 May 30;8:8419. doi: 10.1038/s41598-018-26643-7 (PMC5976636; doi:10.1038/s41598-018-26643-7)
Supplement: Supplementary file 2 — SI Dataset 1 [file 41598_2018_26643_MOESM2_ESM.xlsx]

## Sheet: weak ligand 0%
	number of LecA at different bound states
time	one strong ligand	standard deviation	one weak ligand	standard deviation	two strong ligands	standard deviation	two weak ligands	standard deviation	one strong+one weak	standard deviation
4.32532	0.99115	0.0940721	0	0	2.9823	3.22375	0	0	0	0
15.1857	1	0	0	0	12.4299	4.17791	0	0	0	0
25.255	1	0	0	0	20.7959	4.26436	0	0	0	0
34.6489	1	0	0	0	28.5851	4.7165	0	0	0	0
44.6775	1	0	0	0	36.1386	5.24601	0	0	0	0
54.9033	1	0	0	0	43.4242	5.73761	0	0	0	0
65.2043	0.990654	0.0966736	0	0	50.6822	5.89467	0	0	0	0
75.1721	0.990826	0.0957826	0	0	57.7431	5.72584	0	0	0	0
85.4529	1.0098	0.0990148	0	0	64.6373	5.62137	0	0	0	0
95.3573	0.990196	0.0990148	0	0	71.6961	5.86446	0	0	0	0
105.205	1	0	0	0	78.0792	5.85266	0	0	0	0
115.006	0.990291	0.0985329	0	0	84.2233	6.57525	0	0	0	0
125.082	1	0	0	0	90.7905	6.61684	0	0	0	0
135.191	1	0	0	0	96.5288	6.56255	0	0	0	0
144.955	0.990099	0.0995037	0	0	102.584	6.26301	0	0	0	0
154.899	1	0	0	0	108.029	6.21019	0	0	0	0
164.856	0.990654	0.0966736	0	0	113.607	5.87569	0	0	0	0
174.967	1	0	0	0	119.075	6.11119	0	0	0	0
184.82	1	0.137361	0	0	123.897	5.94778	0	0	0	0
195.002	1	0	0	0	129.248	5.98521	0	0	0	0
204.981	0.990476	0.09759	0	0	134.067	5.88229	0	0	0	0
215.149	0.990991	0.0949158	0	0	139.378	5.99553	0	0	0	0
225.173	1	0.136717	0	0	143.861	5.74287	0	0	0	0
235.144	0.990741	0.096225	0	0	148.259	6.10557	0	0	0	0
244.934	0.980769	0.138	0	0	152.587	5.85523	0	0	0	0
254.936	1	0	0	0	157.583	5.75858	0	0	0	0
264.981	0.990909	0.0953463	0	0	161.9	5.61118	0	0	0	0
275.038	0.990566	0.0971286	0	0	165.481	5.6975	0	0	0	0
285.074	0.981651	0.134829	0	0	169.679	5.66157	0	0	0	0
294.953	1	0.136083	0	0	173.817	5.60285	0	0	0	0
304.951	0.990654	0.0966736	0	0	177.458	5.50177	0	0	0	0
315.048	0.990826	0.0957826	0	0	180.725	5.95954	0	0	0	0
325.086	1.00926	0.096225	0	0	184.75	5.58222	0	0	0	0
334.895	1	0	0	0	187.716	5.67499	0	0	0	0
344.632	0.990566	0.168765	0	0	190.764	5.51457	0	0	0	0
355.007	0.991453	0.09245	0	0	194.718	5.45806	0	0	0	0
365.153	1	0	0	0	197.538	5.49662	0	0	0	0
374.95	1	0	0	0	201.065	5.41011	0	0	0	0
384.949	1	0	0	0	203.491	5.57826	0	0	0	0
395.067	0.982301	0.132443	0	0	206.221	5.39632	0	0	0	0
405.056	1	0	0	0	209.287	5.03058	0	0	0	0
415.157	0.991525	0.0920575	0	0	211.847	5.01387	0	0	0	0
425.27	0.990476	0.169572	0	0	214.305	4.86179	0	0	0	0
435.039	0.991304	0.0932505	0	0	216.983	4.81406	0	0	0	0
445.046	0.981132	0.194257	0	0	219.406	5.23501	0	0	0	0
455.073	1	0	0	0	222.395	5.06352	0	0	0	0
465.268	1	0	0	0	224.482	4.8571	0	0	0	0
475.182	0.971698	0.166622	0	0	226.67	4.68172	0	0	0	0
485.042	1.00893	0.0944911	0	0	228.741	4.98058	0	0	0	0
495.039	0.981132	0.136705	0	0	231.094	4.752	0	0	0	0
504.943	1	0.191565	0	0	233.527	4.70547	0	0	0	0
514.987	0.981308	0.193347	0	0	235.439	5.10859	0	0	0	0
524.894	0.981651	0.191565	0	0	237.633	4.9901	0	0	0	0
535.11	1	0	0	0	239.948	5.12767	0	0	0	0
545.273	1	0.134231	0	0	241.777	4.85596	0	0	0	0
555.309	1.00935	0.0966736	0	0	243.486	5.27251	0	0	0	0
564.977	1.00935	0.0966736	0	0	245.187	5.20183	0	0	0	0
574.839	1	0.189832	0	0	247.188	5.21179	0	0	0	0
584.921	0.973214	0.249678	0	0	248.83	4.87296	0	0	0	0
595.073	1.02703	0.250797	0	0	250.333	4.66385	0	0	0	0
605.113	1.00917	0.214968	0	0	252.165	4.5937	0	0	0	0
615.11	1.0087	0.209245	0	0	253.557	4.61917	0	0	0	0
625.176	1.04505	0.312974	0	0	255.252	4.64263	0	0	0	0
634.983	1.02885	0.218411	0	0	256.606	4.55264	0	0	0	0
645.026	1	0.226455	0	0	258.424	4.53553	0	0	0	0
655.083	1.06481	0.282616	0	0	259.704	4.59227	0	0	0	0
664.904	1.01754	0.325398	0	0	260.982	4.40431	0	0	0	0
675.09	1.01802	0.269072	0	0	262.459	4.14243	0	0	0	0
685.059	1.04464	0.364862	0	0	263.732	4.15029	0	0	0	0
695.091	1.01818	0.30234	0	0	265.136	4.17612	0	0	0	0
704.933	1.04587	0.315798	0	0	266.138	4.18212	0	0	0	0
714.898	1	0.230429	0	0	267.184	4.12754	0	0	0	0
725.057	1.06957	0.368061	0	0	268.461	4.12797	0	0	0	0
735.036	1.10811	0.365597	0	0	269.739	4.08926	0	0	0	0
745.108	1.09483	0.436955	0	0	270.974	4.27421	0	0	0	0
755.233	1.07018	0.435571	0	0	271.684	4.23077	0	0	0	0
765.194	1.0991	0.38031	0	0	272.991	4.10653	0	0	0	0
774.965	1.18919	0.513695	0	0	274.207	4.15412	0	0	0	0
784.953	1.175	0.56005	0	0	275.358	3.97639	0	0	0	0
795.105	1.125	0.382618	0	0	275.982	3.86479	0	0	0	0
804.971	1.16964	0.481896	0	0	277.196	3.83168	0	0	0	0
815.074	1.29508	0.651616	0	0	278.074	3.66166	0	0	0	0
825.261	1.27928	0.590395	0	0	279.117	3.7797	0	0	0	0
835.134	1.31624	0.750282	0	0	279.923	3.61547	0	0	0	0
845.153	1.36842	0.80114	0	0	280.86	3.62361	0	0	0	0
854.966	1.38938	0.880682	0	0	281.743	3.65176	0	0	0	0
864.989	1.43802	0.874572	0	0	282.149	3.71856	0	0	0	0
875.066	1.55172	1.04959	0	0	282.931	3.68717	0	0	0	0
884.813	1.51327	0.856853	0	0	283.593	3.56981	0	0	0	0
894.943	1.5	1.04765	0	0	284.258	3.56786	0	0	0	0
905.121	1.80342	1.08468	0	0	285	3.54527	0	0	0	0
914.811	1.64545	0.991583	0	0	285.927	3.65661	0	0	0	0
924.887	1.72	1.1612	0	0	286.648	3.70974	0	0	0	0
934.944	1.71552	1.06979	0	0	287.336	3.61385	0	0	0	0
944.871	1.92623	1.30585	0	0	288.016	3.45929	0	0	0	0
955.007	1.87603	1.31384	0	0	288.273	3.37639	0	0	0	0
964.944	2.16102	1.50197	0	0	288.958	3.22489	0	0	0	0
974.886	2.31092	1.48294	0	0	289	3.14346	0	0	0	0
984.842	2.33333	1.54666	0	0	289.6	3.46022	0	0	0	0
995.04	2.32	1.45691	0	0	290.144	3.28904	0	0	0	0
1005.04	2.31933	1.46098	0	0	290.538	3.61445	0	0	0	0
1014.99	2.65574	1.55755	0	0	290.713	3.3734	0	0	0	0
1024.93	2.63115	1.74962	0	0	291.139	3.271	0	0	0	0
1034.99	3.08333	2.16381	0	0	291.225	2.55843	0	0	0	0
1044.87	3.27869	2.13689	0	0	291.508	2.70978	0	0	0	0
1054.91	2.84426	1.72976	0	0	292.352	2.99013	0	0	0	0
1064.93	3.15079	1.70677	0	0	292.516	3.03509	0	0	0	0
1074.94	3.59167	2.10839	0	0	292.633	2.74071	0	0	0	0
1084.9	3.41935	2.14551	0	0	293.161	2.79485	0	0	0	0
1094.95	3.80992	2.29606	0	0	293.38	2.48749	0	0	0	0
1104.92	3.9127	2.3393	0	0	293.619	2.51669	0	0	0	0
1114.95	4.33058	2.78205	0	0	293.959	2.74286	0	0	0	0
1124.95	4.00787	2.49602	0	0	294.197	2.61267	0	0	0	0
1135	4.46721	2.88966	0	0	294.451	2.63512	0	0	0	0
1144.92	4.55645	2.53849	0	0	294.524	2.68226	0	0	0	0
1154.91	4.57377	2.53543	0	0	294.959	2.54025	0	0	0	0
1164.95	4.74603	2.68309	0	0	294.96	2.35763	0	0	0	0
1174.91	5.13223	2.7867	0	0	295.041	2.29636	0	0	0	0
1184.88	5.25197	2.71085	0	0	295.031	2.50377	0	0	0	0
1194.89	5.15574	2.89205	0	0	295.377	2.42347	0	0	0	0
1204.96	5.5625	3.01897	0	0	294.992	2.42525	0	0	0	0
1214.94	5.43333	3.20906	0	0	295.375	2.31931	0	0	0	0
1224.92	5.61719	2.97263	0	0	295.555	2.56509	0	0	0	0
1234.85	5.95798	3.13913	0	0	295.504	2.83703	0	0	0	0
1244.91	6.47328	3.42464	0	0	295.29	2.39708	0	0	0	0
1254.94	6.80672	3.44762	0	0	295.412	2.51238	0	0	0	0
1264.92	6.4186	3.47018	0	0	296.062	2.39711	0	0	0	0
1274.94	7.00833	3.69759	0	0	295.675	2.79003	0	0	0	0
1284.93	6.95349	3.67606	0	0	296.047	2.35803	0	0	0	0
1294.92	7.24167	3.3406	0	0	295.9	2.56151	0	0	0	0
1304.83	7.47244	3.61616	0	0	295.906	1.96167	0	0	0	0
1314.86	7.41463	3.594	0	0	295.911	2.32946	0	0	0	0
1324.88	7.37008	3.53621	0	0	296.307	2.23433	0	0	0	0
1334.86	7.2459	3.60053	0	0	296.574	2.26697	0	0	0	0
1344.88	7.5625	3.52885	0	0	296.555	2.19092	0	0	0	0
1354.91	7.54098	3.48823	0	0	296.541	2.15954	0	0	0	0
1364.93	7.60156	2.97851	0	0	296.656	2.1679	0	0	0	0
1374.95	8.40164	3.40068	0	0	296.016	2.65038	0	0	0	0
1384.93	8.28346	3.70306	0	0	296.354	2.25912	0	0	0	0
1394.91	8.38525	3.91109	0	0	296.426	2.20787	0	0	0	0
1404.93	8.6875	3.83262	0	0	296.258	2.25272	0	0	0	0
1414.92	8.57851	3.79419	0	0	296.579	2.07265	0	0	0	0
1424.93	8.86047	3.41583	0	0	296.326	2.39845	0	0	0	0
1434.96	9.53719	3.35669	0	0	295.76	2.20992	0	0	0	0
1444.97	9.22481	3.46464	0	0	296.124	2.44313	0	0	0	0
1454.95	9.15833	3.50748	0	0	296.467	2.11411	0	0	0	0
1464.95	8.86047	3.78472	0	0	296.667	2.44736	0	0	0	0
1474.9	8.98319	3.73935	0	0	296.765	2.37468	0	0	0	0
1484.92	9.48855	4.22878	0	0	296.084	2.46838	0	0	0	0
1494.93	9.7395	3.83442	0	0	296.412	2.33765	0	0	0	0
1504.96	9.38168	3.33849	0	0	296.55	2.34755	0	0	0	0
1514.97	9.71429	3.93408	0	0	296.672	2.48422	0	0	0	0
1524.99	9.74046	3.36404	0	0	296.519	2.12802	0	0	0	0
1534.96	9.71186	3.45199	0	0	296.907	2.37863	0	0	0	0
1544.99	10.2955	3.5827	0	0	296.258	2.37873	0	0	0	0
1555	9.87288	3.57949	0	0	296.958	2.21261	0	0	0	0
1564.95	9.78462	4.04046	0	0	297.062	2.59024	0	0	0	0
1574.95	10.3167	3.94709	0	0	296.783	2.26847	0	0	0	0
1584.95	10.3488	3.6048	0	0	296.822	2.1156	0	0	0	0
1594.95	10.6529	3.71643	0	0	296.744	2.28593	0	0	0	0
1604.98	11.062	3.75989	0	0	296.488	2.28486	0	0	0	0
1614.98	11.2727	3.89016	0	0	296.504	2.39487	0	0	0	0
1624.98	11.4219	4.47849	0	0	296.359	2.66128	0	0	0	0
1634.97	10.7705	3.92025	0	0	297.107	2.34893	0	0	0	0
1644.97	11.0472	3.93571	0	0	296.874	2.50711	0	0	0	0
1654.96	11.0488	3.63465	0	0	296.764	2.28352	0	0	0	0
1665.01	10.9449	3.8262	0	0	297.024	2.24126	0	0	0	0
1675	11.4634	3.52577	0	0	296.537	2.39977	0	0	0	0
1685.04	11.8425	3.63935	0	0	296.378	2.17098	0	0	0	0
1695.03	11.2114	3.6152	0	0	296.902	2.07014	0	0	0	0
1705.07	11.937	4.0917	0	0	296.386	2.09325	0	0	0	0
1715.06	11.3821	4.07415	0	0	296.911	2.18418	0	0	0	0
1725.1	12.1969	4.53739	0	0	296.394	2.55777	0	0	0	0
1735.09	11.9268	4.30244	0	0	296.65	2.36083	0	0	0	0
1745.09	12.0635	4.09828	0	0	296.627	2.29341	0	0	0	0
1755.08	12.3871	4.42041	0	0	296.234	2.45317	0	0	0	0
1765.12	12.619	4.24237	0	0	296.206	2.22825	0	0	0	0
1775.07	12.2764	4.52733	0	0	296.455	2.28054	0	0	0	0
1785.11	12.7638	4.26402	0	0	296.134	2.30377	0	0	0	0
1795.11	12.3659	4.19654	0	0	296.48	2.35515	0	0	0	0
1805.14	12.3307	4.12514	0	0	296.701	2.24073	0	0	0	0
1815.1	12.1311	4.36922	0	0	296.738	2.49563	0	0	0	0
1825.1	12.874	4.78754	0	0	296.425	2.50561	0	0	0	0
1835.08	12.4508	4.19583	0	0	296.713	2.35129	0	0	0	0
1845.11	13.2578	4.22264	0	0	296.273	2.32655	0	0	0	0
1855.11	12.8607	4.47272	0	0	296.393	2.5763	0	0	0	0
1865.14	13.5547	4.43289	0	0	296.141	2.35019	0	0	0	0
1875.14	13.3852	4.31497	0	0	296.221	2.57294	0	0	0	0
1885.17	13.5	4.1336	0	0	296.539	2.26198	0	0	0	0
1895.13	12.9587	4.79652	0	0	296.785	2.7301	0	0	0	0
1905.12	13.8359	4.4186	0	0	296.234	2.33253	0	0	0	0
1915.11	14.1148	4.37725	0	0	296	2.43256	0	0	0	0
1925.14	14.3359	4.57876	0	0	296.141	2.40319	0	0	0	0
1935.14	14.3607	4.34668	0	0	296.164	2.49416	0	0	0	0
1945.17	14.5703	4.28269	0	0	296.188	2.20504	0	0	0	0
1955.16	14.4344	4.10198	0	0	296.049	2.29571	0	0	0	0
1965.12	14.3968	4.57135	0	0	296.294	2.43333	0	0	0	0
1975.11	14.2419	4.44729	0	0	296.298	2.53425	0	0	0	0
1985.11	14.488	4.31542	0	0	296.192	2.28493	0	0	0	0
1995.06	14.2016	4.06448	0	0	296.194	2.48795	0	0	0	0

## Sheet: weak ligand 0.5%
	number of LecA at different bound states
time	one strong ligand	standard deviation	one weak ligand	standard deviation	two strong ligands	standard deviation	two weak ligands	standard deviation	one strong+one weak	standard deviation
4.06593	1	0	0	0	2.60748	3.04605	0	0	0.00934579	0.0966736
14.8002	1	0	0	0	11.4327	3.69404	0	0	0.0480769	0.214965
24.9607	1	0	0	0	20.0722	3.67494	0	0	0.113402	0.318731
34.9502	1	0	0	0	27.5859	4.20158	0	0	0.212121	0.457873
45.0259	1	0	0	0	35.1165	4.48155	0	0	0.359223	0.557557
54.9108	1	0	0	0	42.54	4.57799	0	0	0.48	0.658741
65.0957	1	0	0	0	50.5514	5.24357	0	0	0.551402	0.716828
75.1954	1	0	0	0	57.4848	4.99666	0	0	0.707071	0.772651
84.8954	0.99	0.1	0	0	64.11	5.05704	0	0	0.88	0.844232
94.9235	1	0	0	0	71.4815	5.34157	0	0	0.981481	0.896321
105.105	1	0	0	0	77.8416	5.47856	0	0	1.10891	1.04786
114.812	0.990385	0.0980581	0.00961538	0.0980581	84.3846	5.35227	0	0	1.25962	1.11473
124.78	0.981132	0.136705	0.00943396	0.0971286	90.6981	5.2828	0	0	1.30189	1.12267
134.955	0.990654	0.0966736	0	0	96.8224	5.25718	0	0	1.34579	1.08247
145.095	0.990476	0.09759	0.00952381	0.09759	102.524	5.52285	0	0	1.40952	1.19852
154.885	1	0	0	0	107.94	5.18705	0	0	1.58	1.26475
164.879	0.981982	0.189832	0.00900901	0.0949158	113.766	5.58888	0	0	1.68468	1.2357
174.929	0.990385	0.0980581	0.00961538	0.0980581	118.731	5.28274	0	0	1.86538	1.33698
184.826	1	0	0	0	124.33	5.00042	0	0	1.92453	1.25507
195.281	0.990826	0.0957826	0	0	129.193	5.30806	0	0	2.08257	1.32027
205.376	1	0	0	0	133.838	4.91881	0	0	2.20952	1.34947
215.122	0.970297	0.170613	0.019802	0.140014	138.406	5.06	0	0	2.38614	1.44201
225	1	0	0	0	143.295	4.90567	0	0	2.51786	1.50064
234.914	0.980583	0.138662	0.00970874	0.0985329	147.466	4.97408	0	0	2.69903	1.64397
244.789	0.990741	0.096225	0.00925926	0.096225	151.463	4.95857	0.0277778	0.165102	2.87963	1.63328
254.718	1	0.14072	0	0	155.608	4.75781	0.0196078	0.139333	3.12745	1.74442
264.904	1	0	0	0	159.359	4.76601	0.017094	0.130179	3.36752	1.85509
275.096	1	0.19803	0.0194175	0.138662	163.641	4.46523	0.0194175	0.138662	3.28155	2.01182
285.054	0.990991	0.0949158	0.00900901	0.0949158	168.315	4.281	0.018018	0.13362	3.52252	1.97183
295.026	0.962617	0.190592	0.00934579	0.0966736	171.645	4.37457	0.0373832	0.190592	3.91589	2.15057
304.96	1	0	0	0	174.915	4.4489	0.0566038	0.232182	4.11321	2.3637
314.888	0.990826	0.0957826	0	0	178.275	4.4219	0.0550459	0.229123	4.31193	2.4559
325.085	0.991071	0.0944911	0.00892857	0.0944911	181.732	4.77415	0.0714286	0.258697	4.48214	2.48593
335.09	0.981481	0.135445	0	0	184.778	4.53714	0.0555556	0.230129	4.78704	2.35237
345.043	1	0	0	0	187.991	4.17816	0.0754717	0.265406	5	2.33809
354.853	1	0.189832	0.0178571	0.133027	191.054	4.56354	0.0803571	0.273067	5.51786	2.49317
365.005	0.991228	0.0936586	0.00877193	0.0936586	194.14	4.77434	0.0701754	0.25657	5.51754	2.41394
375.107	0.990909	0.165649	0.00909091	0.0953463	196.782	4.71263	0.0545455	0.22813	5.88182	2.52595
385.241	0.990741	0.167185	0	0	199.815	4.86096	0.0833333	0.277674	6.13889	2.55576
395.104	1	0.135457	0.0181818	0.13422	202.409	5.25374	0.0727273	0.260877	6.31818	2.72242
404.782	0.981308	0.136071	0.0186916	0.136071	205	5.62004	0.0747664	0.264252	6.83178	2.7728
414.88	0.982143	0.188982	0.0267857	0.162182	207.116	5.47845	0.0803571	0.273067	7.26786	2.85374
424.986	0.990991	0.164896	0.018018	0.13362	209.703	5.16033	0.0720721	0.25978	7.74775	3.09095
434.899	0.972727	0.163622	0.0272727	0.163622	212.191	5.31485	0.127273	0.334804	8.22727	3.09975
445.029	0.991453	0.207436	0.017094	0.130179	213.538	5.06431	0.111111	0.315621	9.09402	3.28524
454.936	0.981308	0.136071	0.00934579	0.0966736	216.075	4.79721	0.0841121	0.278862	9.05607	2.98686
464.785	1	0.294884	0.0344828	0.183257	217.94	4.74074	0.146552	0.355193	9.68966	3.12748
474.916	1	0.133038	0.00877193	0.0936586	219.623	4.88521	0.131579	0.339525	10.3421	3.24741
485.094	0.991667	0.274882	0.0166667	0.128556	221.733	4.84678	0.141667	0.35017	10.825	3.48505
495.102	0.990826	0.288528	0.0366972	0.188886	223.532	4.65588	0.146789	0.35553	11.3394	3.62915
504.929	1	0.235702	0.0183486	0.134829	224.89	4.46662	0.201835	0.446796	11.8991	3.37459
515.019	1.01724	0.322565	0.0172414	0.130734	227.103	4.77198	0.198276	0.441732	12.2155	3.49112
525.115	0.972973	0.211465	0.027027	0.162898	228.82	4.52508	0.279279	0.489363	12.7207	3.91772
535.075	0.982456	0.325398	0.0438596	0.205687	230.149	4.61478	0.307018	0.517434	13.307	3.92209
545.06	0.974138	0.245346	0.0344828	0.183257	231.75	4.4971	0.275862	0.553034	13.75	3.77607
554.944	0.973214	0.249678	0.0267857	0.162182	233.607	4.74647	0.303571	0.550827	14.0268	3.84019
564.82	1.02564	0.244298	0	0	234.513	4.84877	0.307692	0.564183	14.7607	3.84764
574.814	1.01786	0.379239	0.0446429	0.207447	235.911	4.54914	0.276786	0.540434	15.4107	3.82866
584.758	1.00855	0.278411	0.025641	0.158742	237.376	4.79893	0.264957	0.547615	16.0598	4.03923
594.874	0.982456	0.325398	0.0526316	0.224283	238.544	4.6604	0.307018	0.566423	16.4737	4.09448
604.955	0.983051	0.319804	0.0423729	0.202297	239.72	5.00578	0.29661	0.543954	17.339	4.30508
615.127	1.02609	0.448406	0.0434783	0.204824	240.957	5.31366	0.295652	0.5457	17.9652	4.00642
625.008	1.04425	0.363254	0.0353982	0.185607	242.469	5.27303	0.362832	0.613275	18.2566	4.30278
634.893	1.03419	0.472185	0.0512821	0.221521	243.718	5.24708	0.376068	0.625968	18.5726	4.23108
644.929	0.982301	0.377546	0.0619469	0.242133	244.398	4.90361	0.318584	0.571112	19.6991	4.30715
655.115	1.05042	0.501671	0.0588235	0.236289	245.445	4.606	0.428571	0.683602	20.2773	4.10441
665.134	1.05217	0.370951	0.0347826	0.184031	246.4	4.4442	0.486957	0.776465	20.7739	3.8957
674.989	1.06667	0.404457	0.0416667	0.238899	246.575	4.3457	0.466667	0.721033	21.9417	3.71302
684.984	1.0431	0.382037	0.0517241	0.22243	247.06	4.29011	0.534483	0.784979	22.7931	3.62003
695.021	1.01653	0.181818	0.0247934	0.156141	247.612	4.0812	0.578512	0.793222	23.7603	4.13728
704.942	1.01786	0.464644	0.0714286	0.258697	247.679	4.01173	0.651786	0.790824	24.6161	3.84906
714.932	1.11475	0.591911	0.0737705	0.262475	248.615	4.08069	0.614754	0.673546	25.3525	4.06542
724.962	1.03448	0.474223	0.0862069	0.281887	249.069	4.10456	0.715517	0.766767	26.1293	4.1358
734.932	1.10169	0.512907	0.0677966	0.252469	249.686	3.89762	0.70339	0.765823	26.9576	4.15798
744.997	1.06612	0.442258	0.0330579	0.179531	250.562	3.82076	0.818182	0.875595	27.3884	4.09547
754.933	1.04386	0.407677	0.0526316	0.224283	250.895	4.11638	0.885965	0.938449	28.3509	4.137
764.967	1.1405	0.521309	0.0247934	0.156141	251.339	4.21021	0.892562	0.873705	29.0331	4.12499
775.139	1.025	0.354147	0.0666667	0.25049	252.142	4.26693	0.933333	0.85733	29.4917	4.15052
785.068	1.06034	0.462297	0.0431034	0.203971	252.44	4.42776	0.87069	0.839567	30.4741	4.79395
794.981	1.05932	0.439354	0.0847458	0.279691	252.585	4.34481	0.90678	0.837041	31.0932	4.786
804.948	1.0531	0.497147	0.0707965	0.290222	253.071	4.21671	0.911504	0.851024	31.9381	4.66423
814.997	1.07812	0.609755	0.078125	0.269423	253.766	4.31895	0.828125	0.870418	32.5859	4.81227
825.006	1.11504	0.530367	0.0619469	0.242133	253.602	4.56215	0.973451	0.870757	33.2301	4.75847
835.049	1.176	0.672789	0.072	0.288936	254.176	4.15829	1	0.889001	34.368	5.02981
845.073	1.13043	0.669141	0.0695652	0.255526	254.487	4.06605	0.956522	0.882494	34.8957	4.49048
854.954	1.175	0.56005	0.05	0.218859	254.525	4.08103	1.11667	0.790525	35.85	4.72727
864.927	1.09167	0.518495	0.05	0.218859	255.108	4.31491	1.16667	0.843495	36.1333	4.93135
874.971	1.20833	0.743553	0.075	0.264496	254.925	4.51917	1.24167	0.859899	37.3	5.19793
885.05	1.17355	0.601078	0.0826446	0.276489	255	4.71346	1.33884	1.03725	38.4463	5.29772
895.044	1.18966	0.671323	0.103448	0.333083	254.828	4.75902	1.23276	0.963307	39.2759	5.208
905.104	1.29921	0.79995	0.102362	0.304325	254.906	5.24394	1.47244	1.02219	39.9921	5.38295
915.14	1.21429	0.690066	0.0803571	0.273067	255.116	4.95338	1.47321	1.0307	40.7054	5.32652
924.996	1.344	0.833802	0.128	0.380492	255.016	4.92195	1.568	1.09497	41.952	5.40737
935.022	1.24786	0.889653	0.136752	0.369202	254.769	5.50765	1.73504	1.14012	42.8889	5.89678
945.118	1.1811	0.717329	0.0787402	0.270399	254.559	4.91298	1.69291	1.2568	44	5.45254
954.983	1.31532	0.797519	0.0900901	0.287609	254.243	5.05464	1.90991	1.37212	44.982	5.40199
965.015	1.26154	0.81225	0.107692	0.335177	254.123	4.97749	1.83846	1.4295	45.8154	5.44712
975.091	1.32743	0.806696	0.079646	0.27195	254.265	4.48214	2.02655	1.52632	47.0442	5.20026
985.038	1.248	0.563056	0.064	0.276615	254.488	4.28165	2.12	1.5637	47.232	5.25654
995.055	1.33613	0.876021	0.12605	0.402421	254.429	4.30918	2.22689	1.56464	48.6555	5.57147
1005.05	1.37903	0.792164	0.0645161	0.246667	254.524	4.07942	2.29032	1.51831	49.0161	5.71118
1015.02	1.34188	0.800457	0.119658	0.351411	254.923	3.74201	2.44444	1.61589	49.4701	5.62411
1024.97	1.37398	0.8337	0.0650407	0.247606	254.537	3.59711	2.52846	1.56459	50.6911	5.55764
1034.97	1.36667	0.906868	0.15	0.358569	254.508	4.00419	2.55833	1.66423	51.3167	6.16166
1045.03	1.46825	0.969012	0.150794	0.380893	253.365	3.93874	2.49206	1.57351	53.0952	5.72354
1055.07	1.51695	1.07603	0.228814	0.496329	253.847	3.96055	2.72881	1.50589	53.6102	6.42782
1064.95	1.34426	0.977182	0.0983607	0.29903	253.508	4.08433	2.85246	1.54102	54.7705	6.19088
1074.96	1.33065	0.783174	0.16129	0.410969	254.202	3.52916	3.07258	1.50432	55.0081	5.99389
1085.1	1.51613	0.983472	0.145161	0.375977	253.613	3.58568	3.22581	1.5661	55.6532	5.71269
1095.14	1.62602	1.03542	0.170732	0.418963	253.52	3.89272	3.46341	1.61597	56.7642	5.7703
1105.11	1.50847	1.01901	0.118644	0.373697	253.653	3.7562	3.39831	1.61795	57.1356	5.77782
1115.03	1.5873	1.1119	0.190476	0.414039	253.444	3.9891	3.42063	1.61668	58.1587	6.50466
1125.05	1.78333	1.24471	0.183333	0.429644	253.392	3.85514	3.45	1.58697	58.3333	6.25822
1135.05	1.54762	1.07038	0.190476	0.468432	253.794	3.59403	3.61111	1.70633	59.0873	6.30304
1144.88	1.53913	0.891352	0.113043	0.344511	253.461	3.53252	3.71304	1.72579	60.1652	6.22379
1154.9	1.8	1.28437	0.253846	0.454291	252.962	3.86678	3.55385	1.78304	60.9	6.16423
1165.03	1.44915	0.94821	0.169492	0.398825	252.864	4.68844	3.89831	1.78976	62.3475	6.87542
1175.06	1.58268	1.05741	0.228346	0.439859	252.803	4.56181	3.79528	1.64432	62.622	6.77874
1185.14	1.62295	1.26182	0.213115	0.501724	252.057	4.1207	4.09836	1.84709	63.8934	6.67648
1195.08	1.78512	1.25967	0.198347	0.42071	252.256	3.76282	4.04959	1.9011	64	6.47688
1204.92	1.73984	1.12961	0.186992	0.548464	252	3.58046	4.18699	1.81681	64.9919	6.40632
1214.89	1.8843	1.32407	0.247934	0.504661	251.678	3.4429	4.42975	2.04461	65.6612	6.38951
1224.82	1.89344	1.30357	0.286885	0.521909	251.885	3.36535	4.59016	2.11939	65.9672	6.69888
1234.75	1.85246	1.23765	0.278689	0.549414	251.025	3.71164	4.48361	2.13291	67.7049	7.08938
1244.81	1.84	1.33441	0.2	0.421212	251.272	3.78532	4.752	2.07386	67.8	7.07677
1254.82	1.86885	1.2261	0.204918	0.574075	251.107	3.8372	4.7623	2.20463	68.5082	7.24226
1264.89	1.69048	1.09883	0.238095	0.445934	251.802	4.02993	5.02381	2.18528	68.5635	6.89753
1274.89	1.81667	1.17383	0.325	0.582122	251.142	3.76248	5.23333	2.01145	69.2	6.59845
1284.92	2.00781	1.3011	0.273438	0.571155	251.352	3.35226	5.09375	2.08269	69.8594	6.5457
1294.98	1.84298	1.27154	0.239669	0.500413	251.281	3.85189	5.42975	1.87451	70.1074	6.92315
1304.96	2.096	1.39367	0.248	0.469317	251.52	4.27596	5.592	2.07945	70.472	7.44287
1314.94	2.01653	1.38434	0.31405	0.563221	250.86	4.70515	5.70248	2.05607	71.7273	8.08393
1325.01	2.14286	1.31887	0.293651	0.537661	250.698	4.56994	5.98413	2.20901	72.1349	8.34683
1335.07	2	1.28675	0.333333	0.595979	250.179	4.48501	5.99187	2.25975	73.5041	8.22967
1345.01	1.96748	1.22096	0.211382	0.466097	250.463	4.52007	6.04065	2.19686	73.9756	8.68715
1355.01	1.784	1.29256	0.336	0.567166	249.936	4.06548	6.12	2.23101	74.944	8.57632
1365.01	1.91803	1.32109	0.360656	0.575901	249.951	4.11177	6.22951	2.15048	75.6393	8.38935
1375.07	1.83333	1.26333	0.31746	0.546272	249.54	4.26268	6.15873	2.18874	76.373	8.72214
1385	2.09322	1.43215	0.313559	0.580291	249.008	4.20723	6.15254	1.95954	77.8475	8.35907
1394.96	2.22656	1.68931	0.257812	0.473654	248.453	4.82098	6.34375	2.09776	78.0078	9.13805
1404.99	2.20661	1.34733	0.380165	0.635822	247.942	4.76147	6.47107	2.11768	79.4298	8.31547
1414.97	1.968	1.36155	0.312	0.640262	247.992	4.55521	6.576	2.30799	79.456	9.0389
1424.98	2.19512	1.4747	0.300813	0.526899	247.715	4.3278	6.65854	2.28261	80.7073	8.07925
1434.95	1.88618	1.14665	0.333333	0.553183	247.715	4.36551	6.4878	2.37254	81.2846	8.68532
1445.01	2.45238	1.54198	0.34127	0.608772	247.23	4.0991	6.77778	2.26588	82.0556	7.82029
1454.99	2.45455	1.48324	0.347107	0.558431	247.628	4.11123	6.80992	2.25579	81.9752	7.97231
1464.96	2.1811	1.371	0.346457	0.568735	247.528	3.6771	6.9685	2.08524	83.1969	7.58344
1474.96	2.15702	1.39647	0.31405	0.532808	247.215	3.81926	6.97521	2.11921	83.8595	8.1069
1484.94	2.44355	1.69313	0.435484	0.60138	246.379	4.11144	7.17742	2.01235	84.5806	7.81295
1494.97	2.15447	1.20812	0.308943	0.514225	246.22	4.50234	7.06504	2.11451	85.6748	8.20685
1504.99	2.112	1.38666	0.352	0.612451	246.12	4.39868	7.376	2.2131	86.24	7.37957
1515.03	2.19512	1.46354	0.365854	0.630746	245.878	4.40303	7.25203	2.19759	86.9756	8.1366
1525.01	2.34959	1.40248	0.373984	0.632434	245.545	4.09568	7.37398	2.30608	87.8618	7.88787
1535.05	2.42857	1.63183	0.349206	0.636458	244.96	4.67401	7.27778	2.24727	88.7619	9.05488
1545.07	2.45902	1.53282	0.418033	0.7023	245.197	4.70737	7.28689	2.29076	89.2295	8.97728
1555.08	2.33333	1.54402	0.452381	0.676546	245.413	4.77371	7.49206	2.36557	89.1746	9.29351
1565.1	2.5	1.61731	0.442623	0.704756	244.648	4.33499	7.7459	2.51791	90.1967	8.57889
1575.06	2.872	1.71321	0.464	0.629183	244.584	4.49585	7.84	2.5822	90.28	8.94842
1584.94	2.95	1.91346	0.466667	0.697334	244.4	4.12698	7.91667	2.45492	91.2583	8.61257
1594.98	2.55906	1.66978	0.425197	0.58445	244.606	4.59841	8.01575	2.53541	91.6378	9.31518
1604.96	2.66116	1.74429	0.363636	0.591608	244.182	4.79409	8.27273	2.41868	92.4463	8.73208
1615	2.97656	1.67174	0.585938	0.758442	244.461	5.0803	8.28125	2.22703	92.2734	8.70308
1625.09	2.7623	1.68637	0.655738	0.840803	244.402	5.40073	8.54918	2.37098	92.7623	8.92397
1635.1	2.72441	1.64595	0.503937	0.688615	244.669	5.10222	8.68504	2.26324	93.1181	8.57795
1644.98	2.7395	1.45824	0.495798	0.649301	244.345	4.816	9.02521	2.37737	93.6218	8.30457
1654.91	2.59055	1.60532	0.527559	0.76456	243.748	4.69375	9.02362	2.31443	94.6772	7.98598
1664.85	2.79339	1.83447	0.528926	0.91355	243.479	4.58821	9.04959	2.33399	95.0744	7.93007
1674.92	2.80469	1.78382	0.429688	0.610713	242.867	4.50087	9.27344	2.42271	96.3438	8.50885
1684.89	2.76033	1.63312	0.504132	0.720231	243.512	4.46116	9.53719	2.72348	95.6198	8.7581
1695	2.75969	1.86571	0.620155	0.762334	243.512	4.57424	9.52713	2.77567	96.186	8.76318
1705.04	3.19835	1.7254	0.710744	0.831044	243.314	4.6887	9.66116	2.63171	96.0744	8.6479
1715.03	2.83333	1.68642	0.52381	0.65378	242.516	5.01156	9.69841	2.50526	97.9444	8.82116
1725.04	3.16129	1.64483	0.508065	0.692538	242.073	4.6279	9.82258	2.55683	98.2742	8.61964
1735.12	3.03968	1.78169	0.634921	0.775662	241.873	4.52192	9.68254	2.70895	99.2778	8.1227
1745.07	2.95935	1.64665	0.577236	0.778903	241.846	4.1765	9.68293	2.58722	99.7561	8.2674
1755.12	3.06349	1.55304	0.650794	0.86086	241.802	4.18573	9.83333	2.64348	100.294	7.57265
1765.07	3.01639	1.81356	0.508197	0.752362	241.754	4.53145	10.0328	2.85152	100.869	8.30608
1775.08	3.16667	1.87083	0.603175	0.77024	241.437	4.2171	9.99206	2.69962	101.341	8.42298
1784.98	3.14754	1.82577	0.565574	0.692196	241.23	4.5487	9.96721	2.82824	102.123	8.66414
1795.07	3.23622	1.71574	0.622047	0.722969	241.339	4.22243	10.2677	2.82688	101.976	8.42565
1805.06	3.30081	1.81042	0.593496	0.722443	240.732	4.81131	10.1545	2.88306	103.195	8.81286
1815.07	3.12097	1.76042	0.669355	0.87161	241.194	4.88848	10.2903	3.03576	103.073	8.74868
1824.98	3.25806	1.76631	0.629032	0.811179	239.976	4.61081	10.2419	3.2344	104.702	9.0742
1835.06	3.232	1.98029	0.88	0.876209	240.136	4.71672	10.536	3.19411	104.44	9.03791
1845.02	3.304	1.88039	0.776	0.96607	240.136	4.43837	10.488	3.18924	105.16	8.34092
1855	3.29508	1.89688	0.590164	0.830753	240.582	4.23062	11.1311	3.20885	104.41	8.69193
1864.99	3.44531	1.76496	0.851562	0.914363	240.164	3.95999	10.9375	3.10131	105.195	8.02266
1875.05	3.24793	2.06672	0.702479	0.823049	240.421	4.14076	11.6364	3.17543	104.843	8.15783
1884.91	3.61111	2.05513	0.769841	0.981123	239.571	3.85005	11.3571	3.12785	106	7.79846
1894.92	3.33058	1.81378	0.636364	0.763763	239.942	4.18588	11.843	3.0194	105.934	7.90331
1904.93	3.57364	2.00303	0.937984	1.00586	239.822	4.5577	11.6822	3.26675	106.178	7.70496
1914.97	3.25833	1.71741	0.933333	0.993537	240.283	4.26867	12.2833	3.19712	105.65	7.78347
1924.92	3.62791	2.03128	0.953488	0.975164	239.357	4.83768	12.0388	3.47851	106.946	8.25313
1934.91	3.54622	1.92991	0.915966	0.907407	239.387	4.21681	12.4874	3.1404	106.891	7.74355
1944.86	3.61538	2.10347	0.761538	0.921777	239.015	4.2353	12.4077	3.33805	107.777	7.45869
1954.88	3.35294	2.04437	0.705882	0.914599	239.16	3.9402	12.8319	3.09817	107.824	7.49084
1964.88	3.61069	1.97123	0.770992	0.949209	238.725	4.06874	12.7939	3.48561	108.351	7.59344
1974.91	3.77119	2.09766	0.805085	0.849922	238.542	3.91719	13.0085	3.18516	108.542	7.61088
1984.91	3.98485	2.11135	0.742424	0.887756	238.379	4.14163	13.2045	3.36061	108.818	7.32122
1994.88	3.94828	2.02095	0.758621	0.870988	238.578	4.17269	13.3621	3.01992	109	7.99348

## Sheet: weak ligand 1%
	number of LecA at different bound states
time	one strong ligand	standard deviation	one weak ligand	standard deviation	two strong ligands	standard deviation	two weak ligands	standard deviation	one strong+one weak	standard deviation
4.22657	0.982609	0.131296	0.0173913	0.131296	2.90435	3.15109	0	0	0.0695652	0.255526
15.067	1	0	0	0	11.898	4.19742	0	0	0.428571	0.732177
25.0461	0.989899	0.100504	0.010101	0.100504	19.5859	4.77025	0	0	0.747475	0.94051
34.7053	1	0	0	0	27.5922	4.96149	0	0	0.970874	1.08877
44.9594	1	0	0	0	34.7745	5.04417	0.0196078	0.139333	1.16667	1.19474
55.0541	1	0	0	0	42.3895	4.96004	0.0105263	0.102598	1.4	1.17056
64.9179	0.990385	0.0980581	0.00961538	0.0980581	49.375	5.0554	0.0192308	0.138	1.67308	1.25754
75.0523	1.01	0.1	0	0	56.66	5.20726	0.02	0.140705	1.92	1.3233
84.9983	1	0	0	0	64.1038	5.79808	0.0188679	0.136705	2.16038	1.40161
94.9637	0.989583	0.102062	0	0	70.3125	5.90328	0.0208333	0.143576	2.57292	1.67171
104.895	0.972222	0.165102	0.0277778	0.165102	76.5648	5.7928	0.0277778	0.165102	2.90741	1.74301
115.061	0.990826	0.0957826	0.00917431	0.0957826	82.578	5.81711	0.0183486	0.134829	3.53211	1.79283
125.16	0.97	0.171447	0.03	0.171447	88.46	6.30603	0.01	0.1	3.74	2.04307
135.106	1	0	0	0	94.1792	6.25916	0.0283019	0.166622	4	2.01896
144.976	0.990196	0.0990148	0.00980392	0.0990148	99.8529	6.17308	0.0196078	0.139333	4.43137	2.18686
154.926	0.981308	0.136071	0.00934579	0.0966736	105.505	5.86865	0.0186916	0.136071	4.8785	2.35007
164.808	1	0	0	0	110.485	5.97598	0.029703	0.170613	5.14851	2.43058
174.972	0.981982	0.189832	0.00900901	0.0949158	115.757	5.70202	0.045045	0.208344	5.78378	2.28992
185.238	0.990291	0.0985329	0.00970874	0.0985329	120.301	5.40485	0.0873786	0.28377	6.19417	2.39713
195.066	1	0	0	0	124.721	5.28836	0.0900901	0.287609	6.90991	2.357
205.099	0.990291	0.0985329	0	0	129.699	5.48587	0.0679612	0.25291	7.29126	2.56535
215.105	1.00893	0.164154	0	0	133.786	5.50254	0.107143	0.310685	7.52679	2.63025
225.102	0.971154	0.168185	0.0192308	0.138	138.567	5.54376	0.105769	0.309031	8.10577	2.71965
234.895	0.971154	0.218411	0.0288462	0.168185	142.125	5.70418	0.0961538	0.29623	8.625	2.9269
244.94	0.981982	0.13362	0.018018	0.13362	146.423	5.2076	0.0990991	0.30015	8.81081	3.06153
255.051	1	0.134231	0	0	150.339	5.29415	0.0892857	0.286437	9.875	3.20508
264.89	0.990476	0.09759	0.00952381	0.09759	154.019	5.19241	0.114286	0.319684	10.219	3.06651
274.949	0.964286	0.186411	0.0267857	0.162182	157.741	5.15131	0.133929	0.342106	10.4107	3.31405
285.217	0.972222	0.165102	0.0277778	0.165102	161.676	5.26819	0.12963	0.337461	11.4815	3.71781
295.089	1	0.136717	0.00925926	0.096225	164.722	5.20214	0.157407	0.365882	12.1667	3.49499
304.851	0.972222	0.165102	0.0185185	0.135445	167.981	5.58198	0.157407	0.365882	12.7593	3.36244
315.044	0.972727	0.163622	0.0272727	0.163622	170.991	5.4242	0.2	0.445157	13.1727	3.37247
325.221	0.982456	0.187317	0.0175439	0.131866	173.439	5.17317	0.22807	0.498406	14.5088	3.45706
335.316	0.963964	0.187225	0.027027	0.162898	176.207	5.01111	0.252252	0.47613	15.0631	3.39593
345.167	0.962617	0.190592	0.0280374	0.165856	178.71	5.54401	0.299065	0.499338	15.785	3.25642
354.946	0.963964	0.187225	0.036036	0.187225	181.486	5.40011	0.27027	0.485161	16.5856	3.31791
364.902	0.929825	0.25657	0.0614035	0.241129	184.184	6.19958	0.307018	0.463293	17.4211	3.59423
374.956	0.972727	0.212417	0.0272727	0.163622	186	6.13906	0.354545	0.517339	18.3182	3.72675
384.955	0.964286	0.186411	0.0357143	0.186411	188.732	5.7359	0.419643	0.530823	19.0804	3.85582
394.968	0.964286	0.186411	0.0267857	0.162182	190.804	6.08623	0.491071	0.629536	19.75	4.35476
404.959	0.963636	0.231757	0.0454545	0.209252	193.364	5.78947	0.581818	0.746635	20.3818	4.22092
415.18	0.929204	0.257627	0.0619469	0.242133	195.204	6.3064	0.699115	0.885246	21.3805	4.46678
425.201	0.951923	0.256178	0.0576923	0.23429	197.327	6.00233	0.778846	0.923866	22.1058	4.76214
434.874	0.972727	0.212417	0.0363636	0.18805	198.445	5.9687	0.754545	0.940294	23.7909	4.90103
444.964	0.930435	0.255526	0.0608696	0.240137	200.757	5.79866	0.773913	0.955693	24.5391	4.64963
455.142	0.973684	0.160779	0.0263158	0.160779	201.746	5.69243	0.807018	1.0465	25.5877	4.73139
464.911	0.971963	0.215352	0.0280374	0.165856	202.981	5.91126	0.747664	0.981849	27.5888	4.49518
474.888	0.973451	0.248574	0.0442478	0.206561	203.929	5.67532	0.787611	1.02165	29.2655	4.27413
484.956	0.963964	0.230727	0.027027	0.162898	205.288	5.57329	0.828829	1.01689	30.027	4.6013
494.753	0.954955	0.366492	0.0720721	0.25978	206.631	6.1996	0.981982	1.16761	31.1712	4.76326
504.938	0.939655	0.30328	0.0775862	0.26868	208.034	5.98684	1.0431	1.08261	31.9741	5.35433
515.066	0.963636	0.26844	0.0454545	0.209252	209.645	5.6853	1.27273	1.14867	33.0545	4.64884
524.945	0.921739	0.37808	0.0869565	0.283004	210.87	5.46844	1.32174	1.1739	34.2609	4.62466
535.024	0.965217	0.262593	0.0608696	0.240137	211.765	5.66202	1.48696	1.23803	35.0174	5.28484
544.893	0.945946	0.296582	0.0540541	0.22715	212.586	5.61891	1.6036	1.20815	36.2973	5.50305
554.837	0.941176	0.326619	0.0840336	0.278611	212.756	5.35829	1.7563	1.22797	38.1765	5.55656
564.977	1	0.231455	0.0265487	0.161476	213.575	5.43436	1.82301	1.29028	39.2301	5.53723
574.979	0.956522	0.3601	0.0782609	0.269757	214.67	4.85531	1.85217	1.3844	40.3826	5.43475
585.06	0.929825	0.318161	0.0789474	0.270847	215.509	5.12886	2.12281	1.61924	41.3246	5.60735
595.032	0.963636	0.231757	0.0545455	0.22813	216.355	5.4125	2.3	1.67852	42.9273	5.82735
604.864	0.93913	0.357549	0.0956522	0.295401	216.635	4.99356	2.4087	1.62705	43.9739	5.53055
614.944	0.931624	0.364987	0.0940171	0.293108	216.709	4.95159	2.58974	1.68745	46.188	5.74596
625.005	0.991228	0.431002	0.0877193	0.284135	217.044	4.94284	2.5614	1.66183	47.4561	6.22177
634.898	0.99115	0.411781	0.0707965	0.257627	217.522	5.02156	2.67257	1.69791	48.9735	6.3139
644.938	0.940171	0.329331	0.0769231	0.267615	217.718	5.12406	2.88034	1.68238	50.0684	6.64847
655.059	0.946903	0.294009	0.079646	0.27195	217.814	4.72748	3.15929	1.75543	51.8142	6.32109
664.919	0.929825	0.414757	0.0964912	0.296567	218.518	4.65107	3.20175	1.69945	52.7544	5.95196
674.974	0.949153	0.430612	0.118644	0.324748	219.28	4.74096	3.23729	1.61551	53.8729	6.47882
684.998	0.929825	0.344856	0.0964912	0.296567	219.009	4.86544	3.53509	1.48848	55.5702	6.03965
694.934	0.931034	0.315516	0.103448	0.305865	219.526	4.91928	3.55172	1.37268	56.6983	6.24322
704.806	0.910714	0.343631	0.0982143	0.298942	220.232	4.78357	3.82143	1.40279	57.8929	6.08107
714.906	0.934426	0.380033	0.0983607	0.29903	219.631	4.73461	4.12295	1.54052	59.459	6.13505
724.994	0.929825	0.369628	0.0877193	0.284135	220.395	5.039	4.28947	1.49171	60.6228	6.13908
735.047	0.991597	0.46021	0.0840336	0.278611	220.672	5.18654	4.31933	1.75119	62.0504	6.59847
744.992	0.93913	0.357549	0.104348	0.307049	221.209	5.69163	4.4	1.96817	62.9913	6.76354
754.984	0.974359	0.444537	0.0940171	0.293108	221.53	5.62564	4.65812	2.0851	64.453	6.99692
764.969	0.991525	0.40289	0.0762712	0.266563	220.975	5.49664	4.62712	2.06226	66.4322	6.88673
775.024	0.95	0.363226	0.0583333	0.235355	221.133	5.38584	5.08333	2.24388	67.775	6.99995
785.087	0.965517	0.292843	0.0344828	0.183257	220.974	5.66064	5.18966	2.34767	69.5086	7.33484
795.073	0.871795	0.464952	0.179487	0.38541	220.598	4.82997	5.42735	2.25265	70.735	6.2827
804.989	0.983051	0.452591	0.0847458	0.279691	220.958	4.83292	5.67797	2.55497	71.9322	6.73774
815.028	0.857143	0.474533	0.159664	0.367843	221.008	4.35208	6.02521	2.54606	73.0084	6.39186
824.954	0.905172	0.395154	0.146552	0.355193	221.078	4.27358	5.96552	2.56712	74.4569	6.20854
835.089	0.916667	0.511766	0.158333	0.366584	221.458	4.67587	6.25	2.54456	75.5667	6.7696
845.173	1.03419	0.600741	0.145299	0.353918	221.726	4.57622	6.70085	2.53685	76.0085	7.02888
855.008	0.928571	0.439375	0.125	0.332205	221.884	4.5968	6.90179	2.41228	77.3839	7.23012
864.959	0.95122	0.625335	0.195122	0.418007	221.764	4.57556	7.33333	2.50137	78.5285	7.06449
875.052	0.939655	0.579187	0.206897	0.406838	221.741	4.67393	7.48276	2.5177	79.5259	7.00492
884.93	0.9	0.437718	0.166667	0.374241	221.592	4.95441	7.975	2.54196	80.825	7.44466
895.027	0.907563	0.431623	0.184874	0.389837	221.143	5.20477	8.11765	2.85282	82.7815	7.70556
905.174	0.950413	0.497514	0.157025	0.408417	221.207	5.09234	8.42149	2.75606	83.8099	8.12744
915.131	1.01739	0.648651	0.13913	0.347597	220.809	4.92914	8.57391	2.85946	85.5913	7.92829
924.954	0.957983	0.527144	0.210084	0.448613	220.445	5.03159	8.7563	2.86406	87.3529	8.61668
934.988	0.966102	0.553655	0.144068	0.352656	220.568	5.53849	8.94915	2.93475	87.9746	8.68879
944.9	0.948718	0.412021	0.17094	0.378076	219.872	5.61331	9.30769	2.95501	90.1709	8.73981
954.912	0.975	0.627955	0.175	0.38156	219.333	5.71646	9.38333	2.82302	92.2333	9.00302
964.919	1.01695	0.598903	0.169492	0.376785	218.788	5.22952	9.77966	2.75537	93.7119	7.84149
974.967	0.94958	0.534389	0.193277	0.396538	218.899	5.22607	9.90756	2.61997	95.0588	8.62623
985	0.92562	0.468424	0.157025	0.365337	218.934	5.26424	10.2397	2.6332	95.4298	8.72623
995.16	0.975	0.600595	0.233333	0.444071	219.375	5.06937	10.425	2.78852	96.35	8.74633
1004.94	0.954955	0.593715	0.216216	0.41353	218.775	5.2183	10.8198	2.85466	97.5405	8.46682
1014.78	0.887097	0.497305	0.25	0.453083	218.484	5.1726	10.9435	2.8293	98.9516	7.99884
1024.99	1.075	0.723698	0.141667	0.373398	218.008	5.25564	11.2833	2.84674	100.208	8.28778
1035.06	0.950413	0.560524	0.173554	0.401615	217.81	4.90801	11.7273	3.09839	101.289	7.74966
1045.02	0.940678	0.543688	0.20339	0.424854	216.924	4.51996	11.9153	3.02009	103.237	7.26622
1054.9	0.948718	0.584957	0.230769	0.423137	216.444	5.40186	12.0342	3.19734	104.692	8.35883
1064.9	0.983193	0.536517	0.176471	0.382832	216.353	5.17751	12.3782	3.22856	105.79	7.7502
1075.02	0.901639	0.580821	0.237705	0.446349	216.148	5.47522	12.6148	3.37087	106.574	7.53495
1085.12	1.04132	0.637661	0.14876	0.379938	216.074	4.93485	12.843	3.58471	107.289	7.63046
1094.97	0.991304	0.642031	0.234783	0.501409	216.009	4.6876	13.0522	3.65831	108.739	6.75263
1104.99	0.91129	0.624852	0.266129	0.443725	215.266	4.43766	13.2823	3.56715	110.169	6.9665
1115.11	0.966387	0.449723	0.117647	0.323552	215.252	3.97922	13.4706	3.54588	111.16	6.93552
1125.05	0.966667	0.660193	0.275	0.448386	215.283	4.28439	13.8417	3.54561	112.167	7.02497
1134.98	0.983471	0.562487	0.239669	0.500413	215.19	4.65173	14.0496	3.67163	112.81	6.97652
1145.02	0.95	0.605992	0.266667	0.497613	214.583	4.80298	14.4417	3.59223	114.65	7.53775
1155.01	1.04167	0.613515	0.175	0.38156	214.442	4.81209	14.7333	3.75675	115.517	8.27062
1165.05	1.125	0.692851	0.175	0.38156	213.992	4.65715	15.1833	3.56449	117	7.80864
1174.91	0.982906	0.71899	0.282051	0.488597	213.838	4.88657	15.0684	3.70863	118.282	8.245
1184.98	1.03175	0.680429	0.230159	0.441138	213.032	5.40065	15.2778	3.67835	119.937	9.03305
1195.01	0.982759	0.722108	0.284483	0.490005	212.422	5.45838	15.4828	3.62715	121.293	9.85461
1204.96	1.09917	0.583166	0.165289	0.394696	211.694	5.72108	15.5041	3.6881	123.471	10.2185
1215.1	1.00833	0.628401	0.233333	0.462607	211.7	5.65031	15.8917	3.86711	123.742	9.61572
1225.19	0.976	0.665558	0.248	0.451806	211.44	5.98978	16.512	3.85549	124.872	10.1719
1235.1	1.05172	0.695886	0.232759	0.463592	211.871	6.32391	16.8966	3.80932	124.853	10.06
1245.03	1.02362	0.801433	0.291339	0.48974	211.992	6.19331	17	3.6406	125.724	10.4005
1255.09	1.10256	0.72379	0.290598	0.573252	212.607	5.65222	17.1197	3.66757	125.855	9.71247
1265	1.1371	0.690642	0.241935	0.483399	212.177	6.23007	17.5726	3.73769	126.895	10.7558
1274.93	1.10084	0.827442	0.277311	0.449564	212.647	5.78072	17.6807	3.66831	127.336	9.45666
1284.9	0.99187	0.718559	0.325203	0.579654	212.789	5.44006	18.3821	3.6519	127.423	9.43659
1295.08	0.97619	0.674854	0.357143	0.558058	212.373	4.98435	18.3492	3.56498	128.976	9.19779
1305.14	1.05932	0.683035	0.279661	0.487197	211.983	4.92158	18.5085	3.72275	130.153	9.16667
1315.07	1.21951	0.763261	0.252033	0.454369	211.593	4.94368	18.5203	3.88851	131.707	9.13625
1324.96	1.1453	0.88342	0.25641	0.493996	211.564	4.91722	18.8376	3.8236	132.402	8.46602
1335.12	1.03101	0.683945	0.294574	0.490585	211.566	5.39943	19.3411	4.09553	133.202	8.80108
1345.09	1.01739	0.713069	0.304348	0.480751	211.165	5.00514	19.1826	4.07298	134.243	8.04548
1354.97	1.136	0.918835	0.376	0.577313	211.184	5.43048	19.656	4.08005	134.704	8.52418
1364.86	1.06897	0.655732	0.275862	0.520639	210.284	4.82891	20.3621	4.05483	135.991	8.18003
1374.92	1.00794	0.686976	0.309524	0.572214	210.286	4.80975	20.2937	4.11061	136.349	8.18908
1385.02	1.17647	0.87959	0.336134	0.556583	209.866	4.55461	20.6975	4.35803	137.849	8.14346
1395.15	1.10317	0.865604	0.404762	0.582114	209.706	4.85974	20.9762	4.03478	138.246	8.02664
1405.13	1.16807	0.846922	0.344538	0.527819	209.025	5.12961	21.1176	4.21091	140.042	8.15257
1415.01	1.18033	0.852962	0.352459	0.559252	208.951	5.13753	21.6475	4.06542	140.295	8.21578
1425.04	1.2	0.707107	0.304	0.585083	207.976	5.0473	21.752	4.29489	142.472	8.48203
1435.14	1.17355	0.79244	0.355372	0.589626	208.223	4.92695	22.2149	4.34781	142.174	8.34833
1445.16	1.11382	0.860835	0.398374	0.583093	207.236	4.99357	21.9675	4.63227	144.455	8.42445
1455.09	1.10169	0.871092	0.415254	0.617775	207.585	4.47276	22.6864	4.46391	144.542	7.79946
1464.86	1.17647	0.97117	0.462185	0.634995	207.681	3.96795	23.5966	4.11141	144.16	7.33113
1474.97	1.09449	0.912289	0.425197	0.556629	207.874	3.66881	23.7165	4.34229	144.827	7.05882
1484.98	1.11111	0.917058	0.478632	0.702192	207.786	4.09758	24.6496	4.54729	144.684	7.76558
1494.93	0.992	0.798143	0.336	0.507111	207.584	4.04248	24.696	4.50488	146.144	8.31992
1504.94	1.11667	0.954277	0.433333	0.657642	207.508	4.3114	25.075	4.32535	146.483	8.90471
1514.82	1.14286	0.866375	0.378151	0.610523	206.933	4.36032	25.0336	4.23651	147.79	8.77098
1524.85	1.23016	0.831025	0.31746	0.546272	206.778	4.25561	25.5794	4.34944	148.373	8.64845
1534.86	1.22414	1.23771	0.482759	0.611239	206.414	4.48586	25.4483	4.6669	149.259	8.7229
1544.9	1.24242	0.95006	0.431818	0.595058	206.189	4.73437	25.75	4.93527	150.121	8.35202
1554.96	1.25	1.07804	0.482143	0.657351	205.643	4.8692	26.1607	4.69148	151.116	8.04127
1564.9	1.16154	0.896192	0.392308	0.577299	205.654	4.15161	26.8	4.35694	151.6	7.61231
1574.98	1.24786	0.946008	0.376068	0.568217	205.47	3.88093	26.9658	4.31303	152.308	7.77647
1585.01	1.07874	0.751784	0.401575	0.607621	205.622	4.44531	27.811	4.5386	152.386	8.0564
1595.04	1.32773	0.834726	0.319328	0.581243	204.941	4.54226	27.7395	4.50887	153.387	8.4333
1604.84	1.35537	0.973477	0.46281	0.619695	205.421	4.77276	28.1818	4.52585	153.686	8.3746
1614.87	1.24	0.970534	0.424	0.557413	205.48	4.81697	28.6	4.40674	154.144	7.93695
1624.89	1.3719	1.14114	0.404959	0.585641	205.339	5.20505	29.3636	4.28952	154.769	8.29434
1634.8	1.31707	0.960849	0.447154	0.691912	205.26	5.15948	28.9919	4.30877	155.366	8.30689
1644.86	1.26613	1.02892	0.637097	0.82968	204.887	5.30257	29.6613	4.41521	155.96	8.28791
1654.92	1.32258	0.933116	0.370968	0.576896	204.935	5.01987	29.629	4.47299	156.685	7.86612
1664.91	1.43333	1.143	0.441667	0.6324	204.35	5.39942	29.8917	4.78758	157.767	8.20405
1674.81	1.18548	1.00702	0.403226	0.623645	204.185	5.13456	30.2097	4.59104	158.694	7.96861
1684.9	1.33333	0.989011	0.455285	0.656019	204.39	5.04672	30.4065	4.64623	158.683	7.97878
1694.93	1.4	0.950382	0.4	0.595683	203.488	4.54834	31.08	4.66905	159.872	7.78333
1705.08	1.36	1.13876	0.44	0.652538	203.736	4.64575	31.072	5.07075	159.992	7.74648
1715.09	1.44628	1.11018	0.471074	0.696113	203.455	5.03984	31.8347	5.09305	160.81	8.28182
1725.06	1.39837	0.920975	0.382114	0.607607	202.902	4.99904	31.3089	5.12968	162.244	8.25648
1735.07	1.01613	0.855246	0.580645	0.675913	202.903	4.84461	32.1774	5.07192	162.935	8.53186
1745.09	1.34426	0.840803	0.409836	0.664994	202.189	4.80243	31.5738	5.11668	164.352	8.62528
1755.03	1.35772	0.992844	0.406504	0.625122	201.846	4.35708	32.2602	5.00301	165.057	8.12031
1765.03	1.31405	0.991909	0.504132	0.647096	201.132	4.19313	31.5289	4.82195	167.132	8.01139
1774.94	1.41322	0.98885	0.479339	0.646776	200.876	4.4339	32.0248	4.49344	167.785	8.76661
1784.89	1.72581	1.23853	0.572581	0.756257	201	4.69561	32.1613	5.08846	167.879	9.42803
1794.91	1.57377	1.16362	0.565574	0.771257	200.402	4.35351	32.5738	4.94251	169.23	8.43035
1804.87	1.61789	1.09784	0.479675	0.693643	199.415	4.54833	33.0163	5.20716	170.813	8.78649
1814.85	1.46774	1.08527	0.58871	0.674894	199.169	4.96774	32.8629	5.06115	171.774	8.8601
1824.99	1.32	1.03643	0.464	0.616232	198.56	5.09807	33.504	5.05713	172.792	9.51255
1834.99	1.55372	1.24466	0.586777	0.802802	198.686	5.14301	33.7273	4.86998	172.917	8.7907
1845.03	1.61905	1.13742	0.5	0.666333	198.54	5.55935	33.8571	5.09386	173.905	10.1409
1855.01	1.475	1.10737	0.6	0.71479	198.7	5.43348	34.1333	5.04256	174.042	10.002
1864.96	1.64286	1.26784	0.539683	0.733766	198.635	5.89183	34.5794	5.01574	174.873	10.2231
1874.94	1.52459	1.17278	0.622951	0.826502	198.795	5.58768	34.5984	5.17888	174.852	10.4665
1885.07	1.57143	1.09857	0.603175	0.780557	197.817	6.1298	34.8413	5.09339	176.794	11.4055
1895.03	1.60331	1.09909	0.628099	0.776018	198.744	6.04363	35.1322	5.32125	175.62	11.5486
1904.99	1.5935	1.27933	0.634146	0.83242	197.415	6.45657	35.7967	5.12301	177.642	11.5865
1914.98	1.568	1.14537	0.608	0.739398	197.896	5.55881	36.336	4.78564	176.552	10.5719
1925.06	1.44715	1.00981	0.634146	0.781636	197.569	5.88006	36.9512	5.07946	177.846	10.9963
1935.07	1.536	1.22174	0.448	0.65323	197.624	5.68907	37.184	4.96339	177.48	10.8944
1945.12	1.50407	1.15499	0.666667	0.720504	197.569	5.80571	37.374	5.22353	178.813	10.8857
1955.18	1.55556	1.17681	0.619048	0.61783	197.54	5.21636	37.7143	5.29582	178.468	10.265
1965.17	1.49167	1.09234	0.733333	0.785727	197.392	5.36765	38.1167	5.5446	179.742	10.4941
1975.17	1.45238	1.12859	0.603175	0.82053	197.095	5.07768	37.9841	5.60712	180.516	9.94282
1985.29	1.56452	1.12793	0.612903	0.803546	196.718	5.38827	38.5323	5.68472	181.226	10.0905
1995.23	1.7377	1.27145	0.647541	0.726387	196.557	4.90581	38.3443	5.46933	181.803	9.55682

## Sheet: weak ligand 3%
	number of LecA at different bound states
time	one strong ligand	standard deviation	one weak ligand	standard deviation	two strong ligands	standard deviation	two weak ligands	standard deviation	one strong+one weak	standard deviation
4.21186	0.974576	0.15808	0.0254237	0.15808	2.81356	3.12133	0.0169492	0.129631	0.457627	0.843721
15.1857	1	0	0	0	10.9808	3.85661	0.0192308	0.138	1.74038	1.46808
25.586	0.989796	0.101015	0	0	18.0408	4.23027	0.0306122	0.17315	3.2551	1.94412
35.289	0.979798	0.141407	0.020202	0.141407	25.1414	4.31894	0.0505051	0.220099	4.23232	1.99401
45.0837	0.990099	0.0995037	0	0	31.7822	4.70447	0.0990099	0.300165	5.37624	2.545
54.9799	1	0	0	0	38.3673	4.63823	0.234694	0.471913	6.35714	2.92254
65.0828	0.980769	0.138	0.0192308	0.138	45.4038	4.75725	0.355769	0.681493	7.56731	3.26132
75.1558	0.980952	0.137348	0.00952381	0.09759	51.2286	5.05405	0.371429	0.682996	9.02857	3.15758
85.2391	0.970297	0.170613	0.019802	0.140014	57.4752	4.94691	0.386139	0.747934	10.4356	3.47107
95.1397	0.972222	0.165102	0.0277778	0.165102	62.9259	5.2055	0.444444	0.765291	12.0185	3.45865
104.993	0.989899	0.100504	0.010101	0.100504	68.1212	5.25332	0.565657	0.784566	13.6869	3.30938
115.055	0.954955	0.208344	0.045045	0.208344	73.7387	5.45179	0.675676	0.875548	14.8468	3.61109
125.006	0.932692	0.251767	0.0576923	0.23429	78.4904	5.16898	0.75	0.921691	15.9615	3.8489
134.895	0.981308	0.136071	0.0186916	0.136071	83.2056	5.33719	0.915888	0.972465	17.7944	4.09495
145.06	0.981481	0.135445	0.0185185	0.135445	87.7778	5.77188	1.05556	1.03971	19.4907	4.24593
155.028	0.971429	0.167398	0.0285714	0.167398	91.8952	5.81927	1.17143	1.09595	21.7143	4.59664
164.927	0.917431	0.276501	0.0825688	0.276501	95.8349	5.86659	1.43119	1.1892	23.5505	5.10897
174.797	0.970297	0.170613	0.029703	0.170613	99.505	5.49477	1.56436	1.21997	25.2277	5.16116
184.889	0.955357	0.207447	0.0267857	0.162182	103.473	6.01344	1.75893	1.39009	26.9196	5.03884
195.023	0.933962	0.249528	0.0660377	0.249528	107.434	6.10857	1.89623	1.32327	28.8302	5.41861
205.148	0.953704	0.211106	0.0462963	0.211106	110.611	6.22901	2.16667	1.47566	30.6296	5.77878
215.098	0.971698	0.166622	0.0188679	0.136705	113.472	6.15855	2.48113	1.51959	33	5.8684
224.96	0.913462	0.282519	0.0865385	0.282519	116.923	6.16865	2.625	1.54661	34.4519	5.77554
235.001	0.945455	0.297894	0.0727273	0.260877	119.527	6.19516	2.88182	1.56646	37.0818	5.59346
245.009	0.927928	0.25978	0.0720721	0.25978	122.712	6.10125	3.11712	1.72014	38.4685	5.45531
255.156	0.936364	0.245221	0.0636364	0.245221	123.945	6.03482	3.48182	1.83109	41.4818	5.76725
265.062	0.951923	0.214965	0.0480769	0.214965	126.24	5.90457	3.81731	1.78323	43.8269	5.88307
274.888	0.890909	0.31318	0.109091	0.31318	128.391	5.99403	4	1.90123	46.3364	6.00959
284.902	0.881818	0.324301	0.118182	0.324301	130.664	5.58878	4.45455	2.07933	48.5182	6.32852
294.994	0.927928	0.25978	0.0720721	0.25978	132.532	5.33056	4.63063	2.09297	51.2162	6.30931
305.135	0.935185	0.247347	0.0648148	0.247347	134.426	5.78461	4.77778	2.23537	53.2685	6.56186
315.145	0.867257	0.36607	0.123894	0.330928	135.735	5.66004	5.0177	2.34133	56.2566	6.7411
325.239	0.876106	0.330928	0.106195	0.309459	136.788	5.95287	5.26549	2.40542	58.5398	7.06859
335.27	0.907407	0.291212	0.0833333	0.277674	137.685	5.68265	5.55556	2.56626	61.287	7.33326
345.123	0.916667	0.277674	0.0740741	0.263112	139.139	5.53909	5.71296	2.4151	63.9167	7.23455
355.084	0.867257	0.340809	0.141593	0.374816	139.894	5.96921	6.22124	2.59028	66.3363	7.50787
365.11	0.890909	0.341219	0.118182	0.324301	140.827	5.7563	6.83636	2.70076	68.4909	7.04213
375.016	0.877358	0.329584	0.113208	0.318352	142.396	6.50521	7.28302	2.73515	70.5755	7.19781
385.018	0.867257	0.340809	0.115044	0.320497	143.186	6.21138	7.9823	2.61855	73.2743	7.12171
395.045	0.884956	0.320497	0.115044	0.320497	143.885	6.09413	8.33628	2.77299	75.9027	7.54743
405.107	0.854545	0.379192	0.145455	0.354172	145.718	6.02918	9.24545	2.81929	76.9818	7.2845
414.987	0.908257	0.289996	0.0917431	0.289996	146.229	5.92801	9.50459	2.84027	80.1376	6.836
425.023	0.747826	0.436161	0.226087	0.420127	146.339	5.8428	10.0261	3.13011	82.8174	7.06434
435.151	0.90991	0.317649	0.0900901	0.287609	145.919	5.29173	10.8559	3.24975	85.5405	6.87126
444.919	0.861111	0.373374	0.157407	0.365882	146.454	5.33264	11.6204	3.21421	88.1204	6.92377
454.797	0.854545	0.354172	0.154545	0.363125	146.427	5.32169	12	3.33731	91.1455	6.82929
465.049	0.839286	0.368918	0.160714	0.368918	146.259	5.15305	12.9554	3.58271	93.1964	6.92279
475.056	0.846847	0.361768	0.144144	0.352829	146.676	5.32774	13.5405	3.71186	96.0541	7.16791
485.082	0.843478	0.364939	0.156522	0.364939	147.043	5.47945	13.7565	4.04274	99.1913	7.27396
495.04	0.831776	0.375826	0.158879	0.367283	146.897	5.04496	14.6916	4.16049	101.673	7.3044
504.858	0.857143	0.376258	0.151786	0.360426	146.518	5.55883	15.2321	4.46807	104.455	7.70151
514.883	0.823009	0.383361	0.168142	0.375658	146.69	5.65856	16	4.31774	106.726	7.95663
525.174	0.859504	0.393823	0.157025	0.365337	147.413	5.62682	16.7603	4.11304	108.702	7.34807
535.44	0.821429	0.407459	0.178571	0.384714	146.741	5.56331	17.6071	3.81641	111.893	7.17021
545.182	0.842593	0.413827	0.185185	0.390259	146.611	6.66815	18.8241	3.93363	113.287	7.72791
554.847	0.761062	0.428334	0.238938	0.428334	146.841	6.13038	19.708	3.82586	115.575	7.66463
564.973	0.789916	0.409091	0.184874	0.389837	146.244	6.5716	20.2773	4.35486	118.597	8.4676
575.062	0.825688	0.404696	0.174312	0.38113	145.862	6.7693	20.8807	4.24204	120.761	8.17505
584.823	0.767857	0.424097	0.223214	0.418272	145.616	6.86976	22.1696	4.26781	123.571	8.52523
594.934	0.767241	0.424423	0.232759	0.424423	146.103	6.78794	22.8879	4.68257	125.138	7.94097
605.107	0.8125	0.392067	0.178571	0.384714	145.732	6.85366	24.0714	4.71668	127.071	8.21306
615.016	0.787611	0.410821	0.19469	0.397726	145.204	7.0801	24.6726	4.69316	130.239	8.91455
624.86	0.831858	0.375658	0.168142	0.375658	145.522	6.84927	25.4779	4.7096	132.177	9.18873
635.012	0.754237	0.432374	0.237288	0.427235	146.136	6.80738	25.9407	4.93945	134.068	9.2789
644.926	0.731481	0.445255	0.277778	0.449991	145.787	6.52966	26.8519	5.41168	136.731	9.79186
654.994	0.768595	0.423484	0.231405	0.423484	145.05	6.32436	28.6446	5.4419	138.405	9.1493
665.001	0.747748	0.436275	0.252252	0.436275	144.297	6.92373	29.5766	5.91539	140.802	9.77643
675.062	0.780702	0.415598	0.22807	0.44194	145.307	6.7838	30.693	5.81595	141.412	10.2039
685.118	0.767241	0.424423	0.215517	0.412965	144.474	6.10126	32.2414	5.64242	143.603	9.74802
695.091	0.734513	0.463251	0.265487	0.443559	144.159	6.31688	33.5133	5.95686	145.274	9.48048
704.91	0.741071	0.440015	0.258929	0.440015	143.964	6.39528	33.8214	6.06602	147.786	9.46918
714.684	0.8	0.424048	0.209091	0.408521	143.2	6.45066	35.4818	6.16104	149.409	9.22332
724.964	0.784	0.41317	0.216	0.41317	142.472	6.50133	36.064	6.7582	152.344	10.0001
735.009	0.811321	0.393112	0.179245	0.38538	142.491	6.45902	36.7736	6.54986	154.632	9.92767
744.941	0.848739	0.404187	0.168067	0.375507	141.647	7.02729	37.3193	6.14642	156.882	10.1265
755.152	0.752137	0.453073	0.247863	0.433629	140.778	6.42746	38.5299	6.76524	159.274	9.80642
765.218	0.72807	0.466299	0.263158	0.442292	141.123	6.4782	39.8509	6.47423	160.167	10.7233
775.196	0.75	0.434891	0.25	0.434891	140.371	6.70435	40.8103	6.30102	162.474	10.7059
785.016	0.716814	0.47187	0.300885	0.460686	140.504	6.62129	41.646	6.49164	164.292	10.2432
794.87	0.714286	0.453784	0.285714	0.453784	140.527	6.72358	42.3661	6.51816	166.268	10.5898
804.864	0.771186	0.496329	0.237288	0.427235	139.788	6.58651	42.9068	6.24293	168.805	10.0147
815.04	0.720339	0.469326	0.279661	0.450747	139.678	6.72396	44.4068	6.16752	170.322	10.9987
825.011	0.741071	0.479217	0.258929	0.440015	139.179	6.756	45.6339	6.08053	171.732	10.6441
834.813	0.763158	0.466632	0.254386	0.437438	138.746	7.09208	46.6404	6.01639	173.632	10.5313
844.874	0.789916	0.448613	0.235294	0.425976	139.513	6.58049	47.563	5.95412	174.647	9.97929
855.024	0.683761	0.519442	0.333333	0.473432	138.556	6.94491	48.6496	6.08604	176.855	10.2253
864.992	0.725664	0.448167	0.256637	0.438723	137.912	7.4469	50.354	6.22627	178.761	10.788
874.791	0.732143	0.464644	0.285714	0.453784	137.884	7.17948	51.0714	6.45527	179.991	11.6298
884.817	0.716667	0.452506	0.275	0.448386	137.967	6.89042	52.3583	6.3203	181.392	10.2624
894.872	0.747826	0.455829	0.286957	0.454321	137.209	7.05305	53.8435	6.49641	183.278	10.3225
905.101	0.68595	0.500551	0.322314	0.469306	137.826	6.94823	54.6612	6.39082	184.033	9.9255
915.047	0.672566	0.471367	0.327434	0.471367	137.513	6.93608	55.9558	6.85225	185.265	10.0801
924.915	0.666667	0.473432	0.350427	0.479156	137.103	7.1984	57.9573	6.98446	186.692	10.0666
935.093	0.722689	0.468035	0.294118	0.457572	136.975	7.31201	58.2269	6.80906	187.462	10.3086
944.959	0.63964	0.500777	0.351351	0.479558	137.09	7.21935	59.5495	6.72545	188.865	10.2011
954.863	0.638655	0.482421	0.361345	0.499679	136.462	6.58168	61.1849	6.51461	190.664	9.2629
965.112	0.711864	0.490973	0.322034	0.469248	136.186	5.9225	61.7797	7.02637	192.034	9.13333
975.026	0.672566	0.50784	0.345133	0.477529	135.363	6.29493	63.4602	6.9668	193.788	9.28271
984.785	0.769912	0.422764	0.238938	0.448695	135.195	6.58984	65.0619	7.13428	194.823	10.0207
994.899	0.609756	0.4898	0.398374	0.507967	135.358	6.31694	65.4146	7.15969	196.301	9.8188
1005.09	0.692308	0.463524	0.316239	0.467008	134.521	6.14845	66.9231	7.03581	198.299	9.62599
1015.07	0.8	0.462639	0.226087	0.420127	134.078	5.67875	67.9391	7.68832	200.035	9.97007
1025.07	0.630252	0.501955	0.361345	0.482421	134.437	5.75287	69.084	7.40085	200.731	10.2954
1035.05	0.686957	0.465761	0.304348	0.462144	133.791	5.09299	70.3478	7.7754	202.6	9.94088
1044.9	0.623932	0.486481	0.410256	0.543835	134.085	5.76041	70.6496	7.50324	203.932	10.8522
1054.69	0.617391	0.522857	0.408696	0.511202	133.713	6.17829	72.0435	7.63578	205.043	11.113
1064.89	0.721311	0.485531	0.319672	0.502332	133.213	6.34573	72.8115	7.63564	206.943	11.0456
1074.98	0.736842	0.498717	0.307018	0.463293	132.991	5.6826	74.3684	6.95658	208.132	10.2651
1084.96	0.675	0.52119	0.366667	0.483915	133.042	6.03825	74.875	6.93131	208.875	9.90252
1094.88	0.610619	0.541717	0.424779	0.496511	132.46	6.69093	75.8673	6.63527	211.398	10.2212
1104.86	0.658333	0.493586	0.366667	0.500979	132.483	6.70505	77.2083	6.31245	212.367	10.1617
1114.98	0.632479	0.484204	0.350427	0.479156	132.94	6.95712	77.6239	6.23633	213.179	10.0332
1124.92	0.608696	0.490178	0.408696	0.493744	132.122	7.30074	79.0696	6.06648	215.583	10.6968
1134.85	0.638655	0.499679	0.369748	0.484778	132.513	7.1175	80.1765	6.01643	215.672	11.3273
1144.88	0.661017	0.493034	0.347458	0.478193	131.737	7.074	81.6441	5.80528	217.203	10.9213
1154.94	0.672414	0.489469	0.336207	0.47446	131.767	7.08257	83.4138	6.37668	217.509	11.0434
1164.98	0.831933	0.475133	0.201681	0.402952	131.739	6.81656	84.3866	6.82357	218.756	11.0928
1175.09	0.644628	0.530087	0.396694	0.491246	131.463	6.88724	85.7107	6.91308	219.636	11.6218
1185.12	0.628319	0.537765	0.40708	0.511251	131.451	6.5397	87.0885	7.59412	220.858	11.3498
1194.93	0.711864	0.540682	0.330508	0.490161	131.203	6.3885	88.3983	7.14698	221.898	11.4812
1204.98	0.553719	0.546968	0.487603	0.534099	130.223	6.23764	89.3719	7.13925	223.521	11.78
1215.05	0.632479	0.51859	0.384615	0.488597	130.863	6.31215	91.3846	7.1521	223.051	11.7392
1225.01	0.677966	0.487122	0.338983	0.493034	129.712	6.41593	91.8305	7.67202	225.941	12.8923
1235.16	0.608333	0.490169	0.391667	0.490169	129.992	6.85197	93.525	7.7035	225.4	12.7776
1245.02	0.637168	0.583431	0.40708	0.511251	129.681	6.36433	94.0265	7.5338	227.566	12.0889
1254.86	0.576271	0.51319	0.440678	0.498586	128.695	6.42579	94.9576	7.5599	229.653	12.4738
1265.08	0.596774	0.492535	0.419355	0.511602	128.492	6.52387	96.4516	7.37537	230.427	12.436
1275.18	0.591304	0.493744	0.417391	0.495287	128.67	6.40411	97.3478	6.8621	231.513	12.2327
1285.07	0.655462	0.511511	0.369748	0.501955	128.227	6.56704	98.4622	6.86157	232.588	13.4973
1295.06	0.586207	0.52864	0.413793	0.511927	128.181	6.33362	99.0431	7.18742	234.138	12.638
1305.01	0.658333	0.493586	0.375	0.519575	128.458	6.52326	100.308	7.22367	234.917	12.8368
1315	0.555556	0.516027	0.435897	0.498007	127.966	7.04289	101.803	6.59577	235.35	12.766
1325.06	0.541667	0.516872	0.483333	0.501817	126.9	6.71934	102.608	7.30177	237.775	13.5588
1334.98	0.637931	0.550044	0.396552	0.508695	127.509	6.22966	103.957	7.22122	237.422	12.7178
1344.97	0.589744	0.527745	0.435897	0.515026	127.667	6.67987	104.915	7.24756	238.291	12.5712
1355.02	0.603306	0.554968	0.438017	0.514661	127.694	6.23678	105.975	7.37503	239.273	12.7305
1365.1	0.694915	0.498004	0.330508	0.472402	127.949	6.02962	107.161	7.50723	240.178	13.0545
1375.01	0.605042	0.490909	0.378151	0.486976	128.513	5.69398	108.79	7.39202	239.361	12.5027
1384.86	0.591304	0.511202	0.46087	0.500648	128.252	5.83222	109.8	6.97766	240.322	12.4742
1394.7	0.521368	0.51859	0.504274	0.502132	127.726	6.92276	110.957	7.29359	242.342	13.952
1404.82	0.628099	0.518527	0.38843	0.48942	127.769	7.00448	112.545	7.01427	242.331	13.4315
1414.89	0.541667	0.548425	0.491667	0.549955	126.858	7.38986	114.05	7.05066	243.467	13.9621
1425.01	0.601695	0.541284	0.40678	0.510359	126.364	6.92038	115.458	7.19288	244.466	12.956
1435.21	0.608	0.537257	0.448	0.515189	126.528	6.87513	116.648	7.27485	244.512	13.0431
1445.15	0.539823	0.551546	0.504425	0.502208	126.363	6.7322	117.513	6.68035	245.46	12.3686
1455.07	0.584	0.494877	0.472	0.532432	126.248	6.98807	118.864	7.28271	246.024	12.5258
1465.2	0.615385	0.5547	0.418803	0.512588	126.368	7.37727	120.068	7.49681	246.667	12.8392
1475	0.556522	0.532971	0.478261	0.501713	126.391	6.98833	120.661	7.99768	247.6	12.3564
1484.88	0.658537	0.509408	0.430894	0.513447	126.398	7.37045	121.951	8.3321	248.602	13.0872
1494.99	0.595041	0.492925	0.446281	0.546968	126.157	7.0451	122.653	8.16467	249.421	13.0759
1504.92	0.570175	0.531641	0.473684	0.501511	125.728	6.92601	124.772	8.03095	249.93	13.3016
1514.93	0.580645	0.527254	0.459677	0.546968	125.831	7.05233	125.831	7.69618	250.177	13.0963
1524.98	0.482759	0.551405	0.560345	0.515647	125.052	7.18797	126.672	7.55821	252.034	12.9514
1534.99	0.595041	0.525651	0.454545	0.547723	125.455	7.6409	127.678	7.31689	252.488	12.3465
1544.94	0.589744	0.511149	0.461538	0.517595	125.556	7.92143	129.068	7.71555	252.641	12.0684
1554.87	0.68595	0.577827	0.396694	0.491246	124.926	8.17533	129.579	7.48749	254.248	11.9696
1564.93	0.628099	0.593468	0.438017	0.514661	125.256	8.60574	130.595	7.67852	254.669	12.283
1574.93	0.646552	0.515065	0.422414	0.529985	125.043	8.05351	132.328	7.70068	255.052	12.66
1585.04	0.603175	0.522752	0.412698	0.510213	124.603	7.87917	132.333	7.66707	256.746	13.0604
1595.14	0.605263	0.589261	0.5	0.536293	124.596	7.71015	133.737	8.70973	257.535	13.6584
1604.87	0.630252	0.550278	0.436975	0.514842	124.294	7.74635	134.034	8.92904	258.739	13.0459
1614.92	0.613445	0.52253	0.436975	0.514842	124.294	7.59946	135.412	8.92379	259.244	12.9353
1624.75	0.474138	0.551065	0.551724	0.499475	124.69	7.91412	136.276	9.08758	260.026	13.3609
1635.02	0.55814	0.557715	0.48062	0.516914	124.651	7.91621	137.202	9.21393	260.062	13.3204
1645.23	0.619469	0.523016	0.451327	0.517396	124.876	7.45598	138.416	9.85405	261.779	13.0471
1655.04	0.633333	0.607147	0.483333	0.564843	123.967	7.76756	137.733	9.1088	263.817	13.4345
1665.11	0.479675	0.563211	0.544715	0.500033	123.959	7.11659	139.862	9.42992	263.927	12.1818
1674.97	0.535088	0.535134	0.517544	0.568065	123.184	7.18721	140.658	9.26582	265.64	12.2627
1685.01	0.622047	0.589984	0.472441	0.501217	123.063	7.0932	141.331	9.21184	265.929	11.8484
1695.13	0.555556	0.593709	0.521368	0.550835	122.171	7.69941	143.402	8.9144	267.41	12.3841
1704.99	0.686441	0.518036	0.338983	0.475383	122.144	7.82859	143.729	8.57811	267.881	12.825
1715.04	0.672131	0.55212	0.377049	0.503342	122.238	7.75136	144.918	8.10733	268.451	11.989
1725.06	0.582609	0.495287	0.452174	0.499886	121.617	7.06559	146.6	8.42178	269.748	11.745
1734.9	0.512605	0.550278	0.529412	0.517876	121.563	6.29856	147.756	8.28616	269.487	10.9303
1744.94	0.566667	0.54593	0.475	0.517955	121.475	6.86724	148.975	8.56754	269.633	10.946
1755	0.610169	0.506942	0.449153	0.532651	120.822	6.5966	150.119	8.17247	271.619	11.3378
1765.05	0.585366	0.526772	0.560976	0.560245	120.496	7.26814	150.797	8.61657	272.366	12.1906
1775.03	0.547009	0.499926	0.512821	0.551102	121.265	6.78918	151.479	8.76179	272.564	11.7616
1785.02	0.532787	0.548242	0.540984	0.532382	120.984	6.43593	152.68	8.78228	273.148	11.26
1795.11	0.585366	0.57155	0.536585	0.576773	120.675	6.79621	152.919	9.76074	274.561	13.0253
1804.9	0.473214	0.501526	0.544643	0.517938	120.884	6.77668	154.241	9.10919	274.714	11.8073
1814.86	0.531746	0.500983	0.5	0.532917	120.183	6.73308	156.063	8.71022	274.817	11.7231
1824.99	0.559322	0.547604	0.567797	0.591663	119.602	6.73572	157.144	9.32901	276.331	11.553
1834.94	0.557377	0.561126	0.52459	0.59214	120.033	6.90063	158.295	8.60875	275.861	11.1224
1845.12	0.576	0.599247	0.504	0.533159	119.88	5.93051	158.848	9.02242	277.12	10.4785
1855.08	0.565217	0.515215	0.478261	0.551677	119.748	6.04202	160.026	8.6028	277.478	10.3782
1865.04	0.592	0.554977	0.496	0.548076	119.04	6.5567	160.944	9.21456	278.944	10.3638
1875.08	0.478632	0.534956	0.615385	0.57003	119.359	6.44668	161.632	9.78792	278.718	10.7502
1885.02	0.53719	0.563343	0.553719	0.531514	118.711	6.5998	162.727	9.80476	280.231	11.1264
1895.09	0.639344	0.603921	0.52459	0.533399	118.648	6.42429	163.623	9.7458	280.984	10.9582
1904.96	0.556522	0.498969	0.521739	0.551677	118.122	6.17458	163.722	9.85825	282.452	10.9194
1915.05	0.596899	0.537927	0.496124	0.532154	118.202	5.87551	165.318	9.33574	282.868	10.8523
1925.01	0.495575	0.599462	0.59292	0.545062	118.142	5.91437	165.788	9.42115	283.487	10.8448
1934.98	0.523438	0.574591	0.59375	0.581032	117.578	5.74745	166.648	9.47403	284.562	10.3504
1945.05	0.538462	0.580405	0.57265	0.591845	118.256	5.8783	167.009	9.55519	285.402	10.8787
1955.1	0.540323	0.589877	0.548387	0.515686	118.21	5.44787	168.726	10.2389	285.46	10.7237
1965.02	0.547009	0.549227	0.512821	0.501985	118.034	5.60623	169.419	10.1729	285.974	10.0751
1974.85	0.595041	0.556455	0.479339	0.549229	117.826	5.13919	171.339	9.74385	286.314	10.5728
1984.94	0.495935	0.533685	0.552846	0.589571	116.854	5.51107	171.228	9.66726	288.382	9.97827
1995.01	0.453782	0.532788	0.605042	0.555687	117.697	5.49662	172.849	9.16297	287.84	9.92257

## Sheet: weak ligand 5%
	number of LecA at different bound states
time	one strong ligand	standard deviation	one weak ligand	standard deviation	two strong ligands	standard deviation	two weak ligands	standard deviation	one strong+one weak	standard deviation
4.39578	0.957265	0.203129	0.042735	0.203129	2.28205	2.65825	0.042735	0.203129	0.957265	1.24148
15.0965	1	0	0	0	8.74737	3.12835	0.263158	0.605129	3.43158	1.91107
24.8461	1	0	0	0	14.6436	3.68398	0.366337	0.688807	5.58416	2.25063
35.0916	0.971698	0.166622	0.0283019	0.166622	20.9906	3.98687	0.518868	0.758835	8.10377	2.855
44.9797	0.978947	0.144321	0.0210526	0.144321	26.4737	4.29954	0.642105	0.886252	10.4632	3.32882
54.8932	0.95283	0.213009	0.0471698	0.213009	32.0755	4.64081	0.707547	0.904665	12.5943	3.5851
65.1329	0.952381	0.21398	0.0380952	0.192344	37.5524	5.14778	0.838095	0.910661	14.8381	4.11873
75.0916	1	0	0	0	43.03	5.26366	1.08	1.02178	17.35	4.4367
84.9713	0.943396	0.232182	0.0566038	0.232182	47.9906	5.4467	1.35849	1.17261	20.1792	4.77054
95.0041	0.971429	0.167398	0.0285714	0.167398	52.5524	5.81771	1.73333	1.41603	22.1524	5.22711
105.159	0.954545	0.209252	0.0454545	0.209252	58.2818	5.99102	1.93636	1.48557	24.3636	5.19479
115.335	0.971154	0.168185	0.0192308	0.138	62.25	6.25936	2.23077	1.40892	27.125	5.22817
125.112	0.951923	0.214965	0.0480769	0.214965	66.2981	6.03208	2.61538	1.49632	29.5577	5.584
134.816	0.95098	0.216975	0.0490196	0.216975	70.2255	6.35408	2.80392	1.51585	31.6863	5.81391
144.844	0.945946	0.22715	0.0540541	0.22715	73.2072	6.32329	3.00901	1.51655	35.0991	6.20404
154.989	0.943925	0.231149	0.0560748	0.231149	76.9159	6.58632	3.40187	1.73129	37.7944	6.25366
165.09	0.944444	0.230129	0.0555556	0.230129	80.0278	6.28373	3.89815	1.95242	40.1481	6.23349
175.057	0.915888	0.278862	0.0841121	0.278862	82.4486	6.0286	4.28972	1.97632	43.6355	6.25766
185.012	0.899083	0.302611	0.100917	0.302611	85.2385	6.27148	4.87156	2.08211	46.0459	6.27957
195.093	0.898148	0.303863	0.0925926	0.291212	88.4259	6.40269	5.12037	2.07215	49.2685	6.44547
205.017	0.917431	0.276501	0.0825688	0.276501	90.6881	6.72433	5.63303	1.97043	52.1101	6.25439
214.934	0.903846	0.29623	0.0961538	0.29623	93.2692	6.88354	6.16346	1.94642	54.5192	6.35057
224.963	0.921053	0.270847	0.0789474	0.270847	96.5088	7.20158	6.86842	2.46933	56.9474	6.99031
235.204	0.944954	0.229123	0.0550459	0.229123	98.4312	6.7801	7.34862	2.38582	59.7064	6.58745
245.017	0.896226	0.306415	0.0943396	0.293689	99.7547	7.29359	8.12264	3.03536	62.9528	7.0608
254.956	0.889908	0.31445	0.110092	0.31445	101.743	6.90867	8.80734	3.27865	65.8899	6.99913
264.94	0.858407	0.350185	0.141593	0.350185	103.575	7.20715	9.22124	3.16435	69.0088	6.89526
274.982	0.87619	0.330944	0.104762	0.307715	104.457	7.02883	9.94286	3.31613	72.0952	6.98422
284.753	0.834862	0.37302	0.165138	0.37302	105.073	6.92246	10.8532	3.31893	75.4404	6.63804
295	0.826087	0.380693	0.173913	0.380693	106.4	7.16938	11.8261	3.56705	78.1217	7.17714
305.179	0.853211	0.35553	0.146789	0.35553	107.22	6.80054	12.9358	3.77437	81.4128	7.23445
315.08	0.866071	0.342106	0.133929	0.342106	107.741	7.4794	13.875	3.71053	84.1161	7.79783
325.059	0.893805	0.309459	0.106195	0.309459	108.54	7.4066	15.0973	3.64487	87.2743	8.23456
335.236	0.821429	0.384714	0.169643	0.377006	109	6.89823	15.8661	3.47318	90.6964	7.43844
345.084	0.859813	0.348815	0.130841	0.338813	109.009	6.46981	16.5327	3.19881	94.3458	7.03911
354.956	0.872727	0.334804	0.127273	0.334804	110.1	5.69073	17.8818	3.38028	96.7727	7.76685
365.012	0.839286	0.392579	0.169643	0.377006	110.688	5.83409	18.8393	3.58061	99.9375	7.54241
374.954	0.794643	0.405778	0.205357	0.405778	111.393	5.65583	19.5804	3.7934	103.214	7.87335
384.944	0.837838	0.370271	0.162162	0.370271	111.847	5.80156	21.0721	3.89805	105.387	7.61598
394.977	0.823009	0.383361	0.159292	0.367578	111.708	6.29722	22.3982	4.16091	108.487	7.50252
404.98	0.794643	0.405778	0.205357	0.405778	112.045	6.42123	23.0089	4.38362	112.196	7.60374
414.945	0.809091	0.394816	0.190909	0.394816	113.1	6.82003	23.9909	4.3272	114.755	8.25309
424.869	0.778761	0.41693	0.221239	0.41693	112.699	6.52452	24.7434	4.36868	118.319	8.52545
434.975	0.831858	0.375658	0.168142	0.375658	112.982	6.53969	26.4867	4.17714	121.319	7.63131
445.055	0.808696	0.395049	0.191304	0.395049	113.33	6.62097	27.7652	4.266	123.887	7.95025
455.108	0.763636	0.426792	0.227273	0.420988	112.991	6.62009	28.8545	4.17251	126.882	8.43184
464.983	0.826087	0.380693	0.165217	0.373002	112.887	6.09827	30.2261	4.3267	129.696	8.30575
474.854	0.763636	0.426792	0.236364	0.426792	113.518	6.39342	31.6636	4.65168	131.982	8.37535
484.818	0.8	0.401751	0.2	0.401751	113.209	6.40654	33.4087	4.984	134.096	8.97069
495.036	0.793103	0.427678	0.215517	0.412965	113.129	5.81083	34.8621	5.418	136.466	9.06923
505.183	0.721739	0.450104	0.278261	0.450104	112.913	6.03435	36.4348	5.54903	139.383	8.29667
515.099	0.792793	0.407143	0.198198	0.40045	111.405	6.16055	37.6577	5.59463	143.523	8.29331
525.045	0.782609	0.414276	0.208696	0.408155	111.887	6.29643	38.9652	5.62876	145.443	8.1264
535.153	0.8	0.401751	0.191304	0.395049	111.774	6.19431	40.7217	5.58436	147.426	8.41684
545.052	0.765766	0.42544	0.234234	0.42544	111.468	6.06303	42.3063	5.92497	150.964	8.72294
554.828	0.705357	0.457931	0.285714	0.453784	111.393	5.8945	43.7054	5.78541	152.929	8.92583
564.997	0.762712	0.427235	0.237288	0.427235	111.517	6.17651	45.5	6.15852	154.898	9.45741
575.155	0.695652	0.462144	0.295652	0.458332	110.278	6.61809	46.7217	6.3364	158.383	9.48645
585.071	0.754386	0.432351	0.236842	0.427022	110.061	7.0111	48.193	6.35509	160.781	10.2515
595	0.649123	0.479352	0.359649	0.482016	109.377	6.90695	50.0789	6.28123	163.333	10.0606
604.845	0.809091	0.394816	0.190909	0.394816	109.045	7.28375	52.0727	6.21881	165.845	10.0222
614.917	0.707317	0.474458	0.325203	0.470367	108.862	7.159	53.4309	6.18443	167.732	11.3014
625.073	0.6875	0.465596	0.303571	0.461866	108.098	7.32263	56.1339	6.37915	169.455	11.9102
634.768	0.792793	0.407143	0.207207	0.407143	107.55	7.32088	57.5405	6.32424	171.991	12.4218
644.901	0.745902	0.437148	0.254098	0.437148	107.934	7.11968	58.2869	6.8036	174.533	11.8769
655.123	0.663717	0.474541	0.336283	0.474541	107.912	7.02998	60.1593	6.72624	176.168	11.4501
664.916	0.649123	0.479352	0.350877	0.479352	107.43	6.99553	62.0526	6.7769	178.754	12.0505
675.045	0.680672	0.485951	0.319328	0.468188	107.059	6.99309	64	6.65111	180.445	11.5492
685.052	0.637168	0.482959	0.345133	0.477529	106.487	6.37954	66.0796	6.64554	182.248	11.4092
695.041	0.669492	0.507299	0.347458	0.478193	105.754	7.04435	67.6102	6.66927	184.508	11.7231
705.012	0.684685	0.466749	0.306306	0.463049	105.91	7.22691	69.2703	6.801	186.559	11.5449
715.008	0.646552	0.480114	0.344828	0.477374	105.362	7.39259	72.3879	6.3366	187.379	11.9722
725.184	0.741379	0.439776	0.25	0.434891	105.216	7.32809	73.4483	6.88962	189.534	11.8406
735.148	0.661017	0.475383	0.338983	0.475383	105.085	7.12714	74.1017	7.20326	192.712	11.0964
745.24	0.699115	0.479675	0.309735	0.464444	104.398	7.82799	76.5133	7.68244	195.062	11.4963
755.084	0.586207	0.494649	0.396552	0.491304	104.56	8.1915	77.7586	7.66315	196.293	12.0196
765.071	0.582609	0.495287	0.417391	0.495287	104.061	7.93868	80.1565	7.69323	197.704	11.8521
774.999	0.655172	0.477374	0.344828	0.495255	104.233	8.40016	82.2414	7.64497	199.009	11.9786
785.041	0.669565	0.472428	0.313043	0.465761	103.383	8.40382	84.0783	8.09391	201.183	12.2522
794.957	0.591304	0.493744	0.4	0.492042	102.913	7.88243	85.6783	8.04325	203.165	12.0765
805.066	0.610169	0.489791	0.389831	0.489791	102.771	7.72543	88.0847	8.82651	204.119	12.035
814.95	0.607143	0.508613	0.401786	0.510429	101.929	7.79664	89.5625	8.79371	206.25	13.1207
824.913	0.588235	0.494234	0.394958	0.490909	102.546	7.58985	91.9076	8.99999	207.261	13.1635
834.979	0.582609	0.495287	0.408696	0.493744	102.513	7.42491	93.887	9.34689	208.826	12.4339
844.925	0.637931	0.482684	0.362069	0.482684	102.259	7.26052	95.7328	8.92516	209.871	12.4058
854.958	0.571429	0.496964	0.436975	0.514842	101.168	7.17732	97.9076	8.95089	212.076	11.9058
865.042	0.637168	0.482959	0.371681	0.503465	101.177	6.88325	99.9381	8.81383	212.752	11.3125
875.065	0.586777	0.49446	0.413223	0.49446	100.901	6.92147	101.736	8.56034	214.727	11.0559
885.078	0.63964	0.482282	0.351351	0.479558	100.468	7.00366	103.369	8.78007	217.252	12.3461
894.914	0.617391	0.488151	0.356522	0.481068	100.696	6.73453	105.383	8.66489	217.6	12.3621
905.08	0.666667	0.473333	0.341463	0.47614	100.78	6.7003	107.634	8.40888	218.585	12.586
915.072	0.672727	0.490442	0.336364	0.474627	100.164	6.71644	108.9	8.54771	220.4	12.3543
924.941	0.550847	0.499529	0.449153	0.499529	99.839	6.01276	110.161	8.51742	222.602	11.8033
935.041	0.661017	0.493034	0.338983	0.475383	100.161	6.48993	112.686	8.13634	223.686	11.2263
945.052	0.560345	0.498498	0.439655	0.498498	100.216	6.43335	113.914	8.37862	224.086	11.8326
954.951	0.657895	0.494732	0.368421	0.502439	99.2895	6.39652	115.781	8.22338	226.36	11.4251
964.93	0.613445	0.52253	0.420168	0.528763	99.2857	6.47439	118.303	7.70929	227.311	10.4011
974.964	0.677966	0.487122	0.322034	0.469248	98.7712	6.91266	119.034	7.37278	229.229	10.534
984.928	0.571429	0.496964	0.428571	0.496964	98.8992	6.15257	121.16	7.91264	230.664	9.7305
995.001	0.596491	0.492767	0.394737	0.490952	99.5439	6.38186	122.482	7.75993	231.667	10.0147
1004.85	0.584746	0.511847	0.415254	0.494867	98.9746	6.33193	124.051	7.32616	233.356	9.80365
1015.03	0.570248	0.513589	0.429752	0.497099	98.8264	6.40401	126.521	7.86882	233.81	9.765
1025.11	0.551724	0.499475	0.456897	0.517389	98.4914	5.5662	128.957	8.10624	234.914	9.15335
1035.01	0.535088	0.500969	0.464912	0.500969	97.9649	5.53657	131.044	8.61404	236.149	8.90086
1044.88	0.5	0.502096	0.5	0.534522	98.225	5.22029	133.242	8.57002	236.933	8.34723
1055.01	0.487395	0.501955	0.521008	0.518288	98.3697	5.47237	135	8.94996	237.378	9.19192
1064.97	0.584071	0.495077	0.40708	0.493478	98.5575	5.38838	136.088	8.85454	239.088	9.59032
1074.95	0.55	0.516126	0.475	0.501468	98.2333	5.51199	138.142	8.91255	240.4	10.0121
1085.05	0.652542	0.478193	0.347458	0.478193	97.5932	5.15775	139.864	8.94228	241.831	9.34459
1095.04	0.643478	0.481068	0.365217	0.483598	97.287	4.7513	141.461	8.43581	243.913	8.7244
1105.04	0.516667	0.501817	0.483333	0.518293	97.4167	4.32811	142.975	8.43409	244.517	8.45451
1115.01	0.521739	0.518903	0.486957	0.502017	96.6435	4.73544	144.765	9.0334	246.07	8.77768
1124.9	0.550847	0.499529	0.440678	0.498586	96.7542	4.73925	146.661	8.8126	247.195	8.76986
1135.01	0.652893	0.47803	0.355372	0.497653	97.2066	5.27244	147.959	8.57749	248.008	9.26507
1145.08	0.586207	0.511927	0.439655	0.498498	96.7586	5.3902	150.06	8.67609	249.207	9.63645
1155.02	0.606838	0.490553	0.410256	0.527745	96.4701	4.95944	153.179	8.55773	249.487	9.50464
1165.15	0.595041	0.492925	0.38843	0.48942	96.0579	6.00041	154.595	8.49664	250.901	9.65264
1175.07	0.535714	0.500964	0.473214	0.519179	96.2054	6.44888	155.982	8.92308	251.598	9.34085
1184.99	0.516393	0.501792	0.47541	0.501454	96.3607	6.30763	158.984	9.13624	251.836	9.63067
1195.08	0.537815	0.500676	0.453782	0.499964	95.4874	6.83568	159.471	9.46611	253.992	9.92044
1205.02	0.53913	0.517873	0.46087	0.500648	95.8522	6.71244	162.191	9.71786	254.139	10.0288
1215.14	0.58871	0.510254	0.419355	0.495455	95.3629	6.44216	164.21	9.9652	255.395	10.1315
1225.15	0.401786	0.492462	0.589286	0.494175	95.4732	6.05226	166.098	9.92037	255.438	10.0439
1234.92	0.589744	0.493996	0.401709	0.492352	94.9316	5.89671	167.607	9.38355	257.06	10.178
1244.95	0.603306	0.491246	0.396694	0.491246	94.2975	5.52214	169.86	9.02617	259.207	9.7433
1255.03	0.573913	0.496671	0.443478	0.498969	94.5304	6.14492	170.174	9.37733	260.2	11.289
1264.85	0.521739	0.501713	0.469565	0.501257	94.5739	5.90875	172.565	9.43503	261.157	10.9573
1274.94	0.528	0.517064	0.456	0.515939	93.888	5.87808	174.768	9.68049	262.192	10.5484
1285.09	0.556522	0.498969	0.443478	0.498969	93.4348	6.52409	175.513	9.39892	264.183	10.9204
1295.13	0.471074	0.501238	0.520661	0.50165	93.2975	6.57982	178.372	9.28721	264.86	10.7922
1305.19	0.528926	0.501238	0.46281	0.500688	93.2562	7.38865	178.57	9.08279	265.959	11.9439
1315.03	0.517857	0.501927	0.491071	0.502167	93.0982	7.35087	181.214	9.03589	266.473	11.5165
1324.83	0.487603	0.501925	0.53719	0.532937	93.0413	7.19537	183.107	9.51911	266.893	11.9491
1334.96	0.457627	0.517127	0.567797	0.514388	92.1864	7.31811	184.508	10.2388	269.136	12.8973
1344.98	0.563025	0.514842	0.453782	0.499964	92.5966	7.12042	186.168	10.8012	269.21	12.2633
1354.96	0.596639	0.492646	0.428571	0.513734	91.6303	7.24144	187.193	11.7533	272.017	12.6999
1364.92	0.504274	0.535369	0.538462	0.517595	91.0598	6.96703	189.513	11.9038	272.487	12.0177
1375	0.528455	0.517326	0.479675	0.50163	91.3008	7.43599	191.122	10.9952	273.122	12.8156
1385.11	0.452991	0.499926	0.564103	0.515026	91.0855	7.96714	192.624	10.9762	274.197	12.0181
1394.97	0.448276	0.499475	0.543103	0.5003	90.4224	8.45567	194.095	11.502	275.853	12.5997
1404.86	0.487395	0.501955	0.537815	0.564334	90.5042	8.37457	196.092	10.801	276.42	11.9537
1414.96	0.53719	0.517064	0.471074	0.501238	90	7.45766	196.992	10.7312	278.314	11.5413
1424.87	0.486957	0.519197	0.53913	0.517873	90.7391	7.37479	200.122	10.0325	277.687	9.98979
1435	0.544	0.515939	0.464	0.500709	89.512	6.68365	201.368	9.81238	279.232	10.1132
1445.16	0.586207	0.494649	0.413793	0.511927	90.1034	7.85563	203.319	9.94996	279.75	11.8284
1455.05	0.470588	0.501245	0.537815	0.533456	89.3361	7.1156	204.361	10.4125	281.471	11.3867
1465.1	0.571429	0.513734	0.453782	0.499964	89.6555	7.41098	206.042	10.4414	282.202	11.8847
1475	0.568966	0.514556	0.474138	0.535053	90.5086	7.78124	208.534	9.28152	281.172	11.6591
1484.91	0.521368	0.51859	0.487179	0.501985	90.8462	7.45054	210.385	9.62114	281.487	11.8639
1495.03	0.536	0.500709	0.456	0.500065	90.912	7.75639	211.824	9.29365	282.176	12.1064
1505.22	0.542373	0.500326	0.466102	0.500977	90.3051	7.41506	214.254	9.51848	283.186	12.1795
1515.01	0.543103	0.5003	0.456897	0.5003	89.6638	7.52034	215.716	9.65654	284.741	12.9428
1524.97	0.380165	0.487446	0.636364	0.516398	89.438	8.09824	216.57	8.67163	286.19	13.273
1534.94	0.457627	0.517127	0.584746	0.54422	89.4661	7.58731	218.212	8.96799	286.771	13.0052
1544.96	0.541667	0.50035	0.458333	0.50035	89.05	7.97881	219.892	9.75911	288.617	12.6066
1555.02	0.516667	0.518293	0.483333	0.501817	88.6417	7.63428	220.833	10.3942	289.425	12.475
1564.95	0.559322	0.498586	0.440678	0.515443	88.2966	7.62285	223.102	10.7817	289.924	12.4359
1574.87	0.403361	0.509558	0.588235	0.511093	88.2353	7.74455	224.975	10.8499	290.513	12.6851
1584.96	0.520325	0.517712	0.479675	0.50163	88.065	7.06381	226.089	11.6703	291.545	13.0039
1595.1	0.5	0.502132	0.525424	0.518246	88.0424	7.02911	227.941	12.7214	292.78	13.8577
1605.14	0.520661	0.517996	0.487603	0.501925	88.405	6.8891	230.017	12.1188	292.281	13.7466
1615.11	0.470085	0.501251	0.57265	0.51388	87.5385	6.59616	231.752	12.1803	293.846	13.3627
1624.98	0.418803	0.495485	0.564103	0.498007	87.3419	6.42619	233.333	13.0331	294.701	13.9656
1634.98	0.434426	0.497725	0.590164	0.510292	87.0574	7.01627	235.016	12.1478	295.615	13.7627
1645.05	0.408333	0.493586	0.566667	0.514223	86.9583	6.9529	236.867	12.7417	296.817	14.6454
1655.04	0.470588	0.501245	0.546218	0.532788	87.4958	6.56632	238.05	12.7238	296.933	14.5723
1664.97	0.483051	0.518595	0.533898	0.500977	87.3814	6.13372	239.72	13.0068	297.661	13.6584
1674.97	0.516393	0.501792	0.516393	0.533716	87.4918	6.03056	241.77	12.0054	297.713	13.2948
1684.99	0.415254	0.494867	0.635593	0.549518	86.8136	6.21543	243.458	11.7551	298.136	13.547
1695	0.446281	0.499173	0.545455	0.5	86.686	6.93546	245.595	11.8417	298.736	14.0028
1705.01	0.458333	0.50035	0.583333	0.527931	85.6083	7.33278	245.85	11.3956	301.175	13.8131
1714.97	0.470085	0.518164	0.547009	0.499926	86.0855	6.96985	248.017	11.0461	301.214	13.7395
1724.99	0.495868	0.502062	0.495868	0.502062	86.1983	6.98405	249.901	11.2401	301.868	13.9767
1734.99	0.401709	0.509561	0.623932	0.537018	86.1453	7.07505	250.538	11.3111	302.932	13.4816
1745.09	0.472	0.517064	0.536	0.516564	86.368	6.67873	252.688	10.6358	303.184	12.7377
1755.12	0.478261	0.518903	0.513043	0.519197	85.687	6.71783	254.565	10.6764	304.461	13.2382
1764.89	0.432203	0.514388	0.584746	0.511847	86.0169	6.96755	256.424	10.4074	304.847	14.6973
1774.95	0.447154	0.499233	0.560976	0.498298	86.4228	7.66299	257.041	10.9846	305.309	13.8446
1784.99	0.555556	0.516027	0.478632	0.550835	85.3162	7.86486	258.444	10.9792	307.821	14.2197
1794.93	0.433333	0.497613	0.583333	0.527931	85.65	8.28956	259.875	11.1691	308.508	14.4455
1804.96	0.433333	0.530314	0.575	0.496416	86.0833	8.16488	261.125	10.7192	307.975	13.2763
1815.08	0.495935	0.518098	0.512195	0.501896	85.3252	8.5713	264.154	10.9582	309.163	13.7366
1825.07	0.42735	0.496822	0.589744	0.511149	85.3761	8.19138	266.06	11.0354	308.299	13.8154
1835.06	0.41129	0.510254	0.620968	0.519423	85.2823	8.20922	267.315	11.4049	309.048	14.1983
1845.08	0.405172	0.493055	0.603448	0.508695	84.9569	8.88026	270.224	12.3204	309.121	14.8524
1854.95	0.5	0.518563	0.525	0.501468	84.8167	7.97052	272.283	11.1974	308.783	13.6629
1864.97	0.47541	0.501454	0.540984	0.516625	84.3525	8.18881	273.631	11.9864	310.459	14.3902
1874.84	0.495652	0.519344	0.530435	0.518462	83.8783	7.69843	274.313	10.6634	311.835	12.576
1884.93	0.542636	0.500121	0.472868	0.516562	82.9225	7.46409	275.628	10.9495	313.922	12.5048
1895.1	0.422414	0.496087	0.560345	0.498498	82.3534	7.55991	277.431	11.2174	314.948	11.2604
1904.98	0.371901	0.502199	0.677686	0.519854	82.5785	6.93752	278.372	10.7782	315.058	11.5998
1914.99	0.487395	0.518563	0.529412	0.533989	82.4034	6.64897	280.731	10.2904	315.655	10.7447
1925.04	0.409836	0.510292	0.598361	0.524756	82.8852	6.57216	281.492	10.8994	315.664	10.6822
1935.08	0.436975	0.498109	0.563025	0.514842	82.437	6.75809	283.311	11.0406	317.882	11.0125
1945.05	0.558333	0.498668	0.458333	0.532882	82.4083	6.33318	284.292	12.0373	317.833	11.4182
1955.02	0.366667	0.483915	0.65	0.51286	82.5833	6.61877	285.908	11.1514	318.642	12.1944
1964.9	0.439655	0.515647	0.586207	0.52864	81.8621	6.68795	287.595	11.2335	319.802	12.3733
1974.96	0.416	0.494877	0.624	0.502638	83.056	6.32749	288.792	12.6116	318.472	12.6374
1985.07	0.449153	0.516356	0.584746	0.494867	82.2881	6.06813	290.246	11.9557	320.966	12.7373
1994.89	0.415254	0.511847	0.576271	0.51319	83.3136	6.53812	291.644	12.5395	319.703	13.2899

## Sheet: weak ligand 7%
	number of LecA at different bound states
time	one strong ligand	standard deviation	one weak ligand	standard deviation	two strong ligands	standard deviation	two weak ligands	standard deviation	one strong+one weak	standard deviation
4.03542	0.972973	0.162898	0.027027	0.162898	1.94595	2.28369	0.117117	0.350032	1.14414	1.66704
14.7397	0.981132	0.136705	0.0188679	0.136705	8.82075	3.27122	0.386792	0.594751	4.15094	2.56642
24.9652	0.971154	0.168185	0.0288462	0.168185	14.9423	3.8537	0.740385	0.858936	7.49038	3.15919
35.21	0.990196	0.0990148	0.00980392	0.0990148	20.4216	4.06004	1.03922	1.08017	10.2843	3.54707
45.0631	0.929293	0.257639	0.0606061	0.239821	25.303	4.42731	1.28283	1.2539	13.5455	4.0865
55.0925	0.963303	0.188886	0.0366972	0.188886	30.4771	4.68171	1.66055	1.5167	16.5229	4.16688
65.2012	0.951923	0.214965	0.0384615	0.193239	35.2885	4.59775	1.94231	1.40614	19.75	4.16586
75.2185	0.942857	0.233229	0.047619	0.21398	39.781	4.24486	2.40952	1.55474	22.7143	4.82126
85.068	0.990476	0.09759	0.00952381	0.09759	43.8667	4.38982	2.74286	1.62923	26.1143	5.00445
95.0016	0.961538	0.238241	0.0480769	0.214965	48.5096	4.3999	3.10577	1.70048	28.8462	5.44838
104.957	0.944444	0.230129	0.0555556	0.230129	51.5741	4.39882	3.57407	1.81481	32.9259	5.39765
115.091	0.90566	0.293689	0.0849057	0.280065	54.717	4.17876	4.03774	2.15991	35.7642	5.77276
125.149	0.933962	0.249528	0.0660377	0.249528	57.8679	4.08033	4.75472	2.11485	39.434	5.51883
135.111	0.898148	0.303863	0.101852	0.303863	61.1296	4.18518	5.16667	2.08466	42.8241	5.97319
144.972	0.943396	0.232182	0.0566038	0.232182	64.7736	4.47274	6.0283	2.41605	45.0943	6.33588
154.967	0.927928	0.25978	0.0720721	0.25978	67.8739	4.57288	6.81081	2.40648	48.2973	5.835
165.048	0.831776	0.375826	0.168224	0.375826	70.0467	4.89779	7.46729	2.5636	51.5514	5.95301
174.954	0.877358	0.329584	0.122642	0.329584	72.6226	5.31566	8.33019	2.78678	55.1321	6.06171
184.84	0.92381	0.266575	0.0761905	0.266575	74.7524	5.97878	9.12381	2.80005	58.2667	6.78696
194.933	0.857143	0.3515	0.142857	0.3515	76.1607	5.94199	10.0714	2.73026	61.625	6.39415
205.064	0.964912	0.227718	0.0350877	0.184814	78.2018	5.91261	10.9123	3.09027	65.1842	6.48834
214.951	0.884615	0.321033	0.105769	0.309031	79.9135	6.33853	11.8077	3.15329	69.0096	6.67192
224.911	0.909091	0.318985	0.1	0.301373	81.2273	6.28915	12.5636	3.40406	72.1091	6.90611
234.96	0.872727	0.334804	0.127273	0.334804	82.5091	5.69685	13.5545	3.46036	76.0545	6.7073
245.014	0.807339	0.39621	0.183486	0.388852	83.4954	5.6003	14.5596	3.28417	79.6697	6.57585
254.997	0.872727	0.334804	0.127273	0.334804	85.0727	5.2071	15.8545	3.44241	82.8636	6.92751
264.933	0.798165	0.403224	0.201835	0.403224	87.055	5.64511	16.8349	3.81885	85.1743	7.4633
275.001	0.857143	0.3515	0.142857	0.3515	87.6964	5.88453	17.6964	3.27656	89.2054	7.49311
284.991	0.854545	0.354172	0.154545	0.363125	88.8091	6.33542	19.1455	3.63428	92.1	7.73049
294.923	0.848214	0.360426	0.151786	0.360426	89.5357	5.75933	20.0625	3.69631	96.0179	7.10029
304.931	0.855856	0.352829	0.144144	0.352829	90.8468	5.72268	21.4234	3.77203	98.973	7.4339
314.867	0.770642	0.422362	0.211009	0.40991	91.6789	6.05053	22.3028	4.29363	102.459	8.13945
324.913	0.773913	0.420127	0.226087	0.420127	91.5826	6.18144	23.7739	4.58461	106.035	8.16811
335.154	0.826087	0.380693	0.173913	0.380693	92.313	6.47311	25.1565	4.70646	109.739	8.4957
345.126	0.805556	0.397618	0.185185	0.390259	93.0463	6.17106	26.6667	5.10268	112.491	8.41282
354.976	0.810811	0.393435	0.18018	0.38608	92.8288	5.95418	28.5135	5.02334	115.667	8.37565
364.923	0.776786	0.418272	0.223214	0.418272	92.5714	6.13616	30.125	5.43947	119.455	8.06604
374.79	0.761468	0.428155	0.238532	0.428155	92.4771	6.13067	32.0734	5.64162	122.018	7.2175
384.831	0.775862	0.418823	0.224138	0.418823	92.75	6.26359	33.6983	5.34581	125.319	6.98769
395.002	0.831858	0.375658	0.168142	0.375658	92.9204	6.88832	35.2035	5.31702	128.77	7.65554
405.133	0.716814	0.452553	0.283186	0.452553	92.4336	6.91385	36.646	5.69292	132.469	7.71833
415.128	0.765217	0.445847	0.243478	0.43106	92.7478	7.00106	39.3739	5.90043	134.078	8.43359
424.999	0.75	0.456009	0.259259	0.440271	93.2593	6.82953	40.5741	6.21455	136.796	9.52101
434.935	0.793103	0.406838	0.198276	0.400431	92.9655	7.73915	42.4828	6.31834	140.259	9.42718
444.991	0.830357	0.377006	0.169643	0.377006	93.3929	7.82622	44.8125	5.98727	141.866	9.44638
454.937	0.765766	0.42544	0.234234	0.42544	92.6306	8.66018	46.1622	6.07759	145.586	9.60537
464.936	0.686957	0.465761	0.304348	0.462144	93.087	8.3504	48.8435	6.07496	147.643	9.39129
475.12	0.762712	0.427235	0.245763	0.432374	92.4915	8.26148	50.7712	6.12604	150.297	9.38111
485.315	0.75	0.434959	0.25	0.434959	92.2143	7.18536	52.2321	6.70482	153.839	9.42352
495.026	0.724771	0.468875	0.284404	0.453214	91.6514	7.26786	54.2752	6.38846	156.495	9.51181
504.923	0.663793	0.47446	0.327586	0.471369	91.4224	6.64916	56.069	6.55641	159	9.30358
515.087	0.695652	0.462144	0.295652	0.458332	92.7826	6.23344	58.4	6.52364	160.07	8.91158
525.059	0.701754	0.459508	0.298246	0.459508	91.9035	6.82521	60.2281	6.63596	163.737	9.15167
535.068	0.721739	0.450104	0.278261	0.450104	91.5043	6.56997	61.6522	6.89399	165.965	8.93144
544.958	0.681416	0.468003	0.318584	0.468003	90.9735	5.85458	64.1593	7.23529	168.46	8.58366
555.112	0.655462	0.477227	0.344538	0.477227	90.0336	5.40548	65.7059	6.66429	172.059	8.72683
565.268	0.715517	0.453125	0.284483	0.453125	89.7672	5.25085	68.4741	6.7379	173.06	8.14679
575.114	0.616822	0.507395	0.401869	0.511376	90.0561	5.31611	71.0841	6.79501	174.766	8.20904
584.731	0.734513	0.443559	0.265487	0.443559	89.9115	5.81801	73.177	6.839	176.894	9.2807
594.858	0.779661	0.416243	0.220339	0.416243	88.9068	5.27854	75.2627	7.09331	179.873	9.30265
605.075	0.684211	0.466882	0.315789	0.466882	89.2193	5.6596	77.1228	6.98816	181.368	8.86103
614.994	0.695652	0.462144	0.295652	0.458332	88.8783	5.73409	79.7478	6.90645	184.122	8.32366
625.035	0.6	0.492042	0.382609	0.488151	88.2	6.39929	82.0783	6.66642	185.904	8.73084
634.983	0.710526	0.45552	0.289474	0.45552	88.2105	7.07416	83.7719	7.02213	187.184	8.61216
644.947	0.66087	0.475486	0.33913	0.475486	88.1913	6.22656	86.7826	7.06956	189.096	7.81808
655.131	0.606557	0.490528	0.393443	0.490528	87.5656	6.36752	88.582	7.08723	192.131	8.98663
665.208	0.571429	0.497096	0.428571	0.497096	87.6875	6.07466	90.8571	7.27312	193.321	8.98669
675.013	0.690265	0.464444	0.300885	0.460686	87.0442	5.98866	93.5398	7.73447	195.248	8.98563
685.075	0.633333	0.483915	0.358333	0.481521	86.625	6.22959	95.3417	7.82529	198.55	10.0058
695.061	0.59292	0.493478	0.40708	0.493478	86.0354	5.85529	97.6195	7.76015	200.15	10.0332
704.895	0.608696	0.490178	0.382609	0.488151	85.9913	5.56066	99.8783	7.45883	201.887	10.209
714.929	0.728814	0.446468	0.262712	0.441984	85.822	5.17329	102.297	7.64077	203.551	10.1633
724.919	0.637168	0.501105	0.371681	0.485406	86.1858	5.5542	104.301	7.39194	204.673	11.0344
734.986	0.554622	0.499109	0.445378	0.499109	86.1513	5.91413	106.782	7.56683	206.555	10.8906
745.077	0.678261	0.469188	0.33913	0.49359	85.113	5.87257	109.704	7.74594	208.278	10.8365
755.123	0.567797	0.497495	0.440678	0.498586	86.0254	6.39239	112.458	8.09521	208.093	11.0229
765.141	0.6	0.492042	0.408696	0.493744	85.6348	6.45814	115.183	8.09004	209.713	11.5194
774.984	0.634783	0.483598	0.365217	0.483598	85.3478	5.72168	117.391	8.70843	211.443	10.7754
784.908	0.634783	0.483598	0.365217	0.483598	85.3043	5.91485	119.443	9.00798	213.774	10.7769
795.004	0.550847	0.499529	0.449153	0.499529	85.0424	5.9217	121.754	9.38351	215.678	11.2058
804.897	0.63964	0.500777	0.351351	0.479558	84.8198	5.81409	124.054	9.67268	216.477	11.1468
814.909	0.704918	0.45796	0.303279	0.479141	84.8361	5.98533	126.418	10.0691	218.139	10.9131
825.095	0.641026	0.481763	0.350427	0.479156	84.5299	6.09914	128.94	9.61795	219.41	10.5953
835.054	0.577586	0.496087	0.422414	0.496087	84.1466	6.03072	131.655	9.79006	220.966	9.94151
845.027	0.615385	0.488597	0.376068	0.486481	83.8291	5.68163	134.427	9.74796	221.906	10.3807
855.095	0.542373	0.500326	0.466102	0.517757	82.7542	5.6021	135.932	9.70834	224.373	10.7296
864.926	0.625	0.486299	0.366071	0.483894	82.6875	5.75166	138.741	9.28696	225.205	10.0496
874.743	0.567797	0.497495	0.432203	0.497495	82.661	5.63751	141.89	8.94693	226.076	10.0453
884.868	0.621849	0.486976	0.378151	0.486976	81.9328	6.01232	143.899	9.05763	228.017	9.87033
895.071	0.627119	0.485633	0.381356	0.505009	81.9068	6.32319	146.339	8.6728	229.271	9.9397
905.069	0.542373	0.500326	0.457627	0.500326	81.3305	5.86611	148.924	8.19021	231.11	10.3823
914.995	0.556522	0.498969	0.443478	0.498969	81.2	6.21148	150.687	8.53719	233.043	10.3791
924.937	0.606838	0.490553	0.393162	0.490553	80.3846	6.42308	153.538	8.50916	233.932	10.4813
935.041	0.630252	0.484778	0.369748	0.484778	80.395	5.96347	156.092	8.60626	235.731	11.3986
945.026	0.517544	0.501898	0.464912	0.500969	79.807	5.88816	157.956	8.55424	237.474	10.9393
954.98	0.563025	0.498109	0.436975	0.498109	79.5294	5.83941	160.336	8.33034	238.588	9.70184
965.102	0.658333	0.476257	0.35	0.478969	79.35	5.71398	162.258	8.04138	240.725	9.79106
975.077	0.556522	0.498969	0.452174	0.517136	79.113	6.06509	165.174	8.55453	240.739	9.77294
984.875	0.556522	0.498969	0.443478	0.498969	79.5043	6.17348	167.478	8.80126	241.948	9.53833
994.938	0.608333	0.490169	0.391667	0.490169	78.825	5.75357	169.375	8.714	243.55	9.55906
1005.15	0.541667	0.50035	0.441667	0.498668	79.125	6.27194	171.025	9.34175	244.333	9.85639
1015.14	0.491228	0.50213	0.508772	0.50213	78.6316	6.16623	173.456	9.20863	246.947	9.70707
1024.9	0.504348	0.502169	0.486957	0.502017	78.713	6.07665	176.052	9.18126	246.365	9.6148
1034.83	0.621849	0.504078	0.394958	0.507878	78.916	6.87982	179.244	9.07032	246.857	10.8692
1044.98	0.516949	0.501844	0.491525	0.518805	78.9153	6.53927	180.636	8.59404	249.229	10.5226
1055.1	0.516667	0.501817	0.491667	0.518495	78.3417	6.50468	183.483	8.47833	250.183	11.3951
1065.26	0.529412	0.501245	0.453782	0.499964	78.2269	6.11671	185.924	9.21233	251.605	10.9631
1075.19	0.452991	0.499926	0.538462	0.517595	77.6325	6.10765	187	9.19145	253.803	10.9223
1084.95	0.473684	0.501511	0.535088	0.500969	77.5	6.69202	190.386	9.14147	254.237	12.0128
1094.99	0.491935	0.501963	0.491935	0.501963	77.629	6.83899	192.339	9.69275	254.831	12.2406
1105.08	0.456897	0.5003	0.508621	0.502095	77.0086	6.77013	194.414	8.63972	257.034	12.3457
1114.93	0.529915	0.518164	0.478632	0.51859	77.0171	6.63972	196.487	9.26954	258.12	12.5843
1124.91	0.380165	0.487446	0.628099	0.485322	77.6116	6.47865	197.95	8.75961	259.149	11.6973
1135	0.57265	0.496822	0.42735	0.496822	77.6496	6.70861	200.778	8.75048	260.128	11.8987
1145.06	0.512397	0.518262	0.495868	0.502062	77.9091	6.20752	203.157	9.42338	260.149	10.9603
1155.02	0.529915	0.518164	0.487179	0.501985	77.3932	6.39903	206.316	9.40987	261.444	11.4827
1165.01	0.546218	0.499964	0.445378	0.499109	77.3193	6.3432	208.202	10.3224	262.664	12.2088
1174.9	0.577586	0.496087	0.431034	0.497369	77.7414	5.70754	210.914	10.3223	263.207	10.6889
1184.94	0.47541	0.501454	0.532787	0.517215	77.0246	5.6253	213.008	11.0905	265	11.1704
1195.14	0.462185	0.500676	0.529412	0.501245	77.3866	5.57249	215.269	11.2255	264.975	10.9625
1205.04	0.556522	0.498969	0.443478	0.498969	76.4783	5.66204	217.426	10.9096	267.165	11.0159
1214.83	0.551724	0.499475	0.465517	0.51804	76.1724	5.52666	220.267	11.2082	267.543	11.1639
1224.94	0.406504	0.49319	0.593496	0.49319	75.3577	5.67296	221.732	10.3322	269.317	11.3255
1235.08	0.508475	0.50206	0.5	0.502132	75.0085	5.66666	225.102	10.3481	269.619	10.9302
1244.98	0.521368	0.501692	0.478632	0.501692	74.1709	6.06046	227.778	10.3475	270.342	10.6327
1255.01	0.595041	0.492925	0.396694	0.491246	74.2727	6.21557	229.876	10.2287	271.843	11.1445
1265.04	0.432203	0.497495	0.559322	0.498586	73.4322	5.30357	233.034	10.5959	272.61	10.6803
1274.86	0.53913	0.500648	0.443478	0.498969	72.7913	6.08492	233.496	10.642	275	11.2023
1285.03	0.515873	0.501743	0.507937	0.517626	73.0714	5.95742	236.817	10.4395	275.437	10.905
1295.03	0.473214	0.501526	0.517857	0.501927	72.9821	5.73433	239.286	9.91716	275.83	10.0735
1305.02	0.408	0.493441	0.584	0.494877	72.488	5.8013	241.392	9.56463	276.728	9.65984
1315.11	0.5	0.502169	0.508621	0.519125	72.7586	6.32266	243.991	9.53483	278.095	9.85281
1325.04	0.435897	0.498007	0.581197	0.495485	73.0342	6.30945	245.248	9.10372	278.718	10.0515
1335.05	0.434426	0.497725	0.57377	0.496567	73.7787	6.43404	248.598	8.51509	278.123	10.5129
1344.98	0.478261	0.501713	0.513043	0.519197	73.2348	6.26229	250.861	9.3826	279.357	10.4916
1355.01	0.590164	0.493831	0.409836	0.493831	73.377	6.46456	251.746	9.88409	280.623	10.6502
1365.06	0.440678	0.498586	0.559322	0.515443	73.3898	6.00574	254.585	10.472	281.432	11.2375
1374.83	0.408696	0.493744	0.582609	0.495287	73.1739	5.82683	255.548	10.1776	283.417	11.2117
1384.93	0.488	0.501867	0.504	0.501996	73.048	6.53879	257.344	9.53356	284.384	10.695
1395.08	0.512821	0.501985	0.487179	0.501985	72.9402	6.5762	259.658	9.82972	286.162	10.2478
1404.97	0.508621	0.502095	0.491379	0.502095	72.8017	6.89325	261.017	9.74009	286.948	10.3687
1415.14	0.480315	0.501591	0.511811	0.50184	72.5984	7.20588	264.496	10.3355	286.874	11.3871
1425.1	0.459459	0.500614	0.522523	0.501758	72.3514	7.09372	267.18	9.87025	286.91	11.4888
1434.88	0.471074	0.501238	0.528926	0.501238	72.8595	7.44906	269.909	9.49912	286.545	12.5652
1444.97	0.512397	0.501925	0.487603	0.518262	73.0909	7.5	272.686	10.0117	287.083	12.3022
1455.06	0.425	0.496416	0.583333	0.495074	73.1667	7.08096	274.333	9.54277	287.6	12.3127
1465.11	0.408333	0.493586	0.583333	0.495074	72.9833	7.13022	276.3	9.78732	288.4	13.0991
1474.98	0.456897	0.5003	0.525862	0.501497	73.4052	7.41559	278.966	9.65846	288.603	12.569
1484.85	0.440678	0.498586	0.567797	0.497495	73.4915	7.11775	280.203	9.83328	290.093	12.1205
1494.85	0.459016	0.500372	0.54918	0.515903	73.2131	7.10747	282.877	9.38486	291.09	12.4999
1505.02	0.5	0.518563	0.5	0.502096	73.1167	6.754	285.492	9.8544	290.675	12.5833
1514.97	0.410256	0.493996	0.598291	0.509561	72.4786	7.04737	287.291	9.90303	293.017	13.3184
1525.04	0.459016	0.500372	0.540984	0.500372	73.1721	7.62412	289.926	10.0101	291.705	12.7329
1535.05	0.386555	0.489019	0.638655	0.516361	71.5714	7.61752	291.101	10.2803	294.84	12.2523
1544.94	0.372881	0.485633	0.635593	0.483316	72.1271	7.67229	294.136	11.5986	294.627	12.872
1555	0.487805	0.51797	0.528455	0.501231	71.6098	6.86239	295.862	11.5945	295.683	12.2222
1565.03	0.456897	0.517389	0.568966	0.514556	72.0776	6.36041	297.284	11.7553	296.931	11.1572
1574.77	0.321739	0.469188	0.686957	0.484229	72.4522	6.57113	300.27	12.3667	296.261	10.8911
1584.81	0.404762	0.492805	0.611111	0.505525	71.9444	6.41786	302.762	11.9956	297.278	10.422
1594.81	0.428571	0.497096	0.580357	0.495718	71.6071	5.9659	305.295	12.0417	298.107	10.2679
1604.96	0.4	0.491793	0.584615	0.510124	71.4385	6.24686	306.915	12.1413	298.669	11.3475
1615.12	0.421053	0.513443	0.587719	0.494418	70.4386	6.29375	309.456	12.1285	301.053	11.539
1625.03	0.377049	0.486646	0.590164	0.493831	70.9754	6.73275	311.869	12.5862	299.877	11.8095
1635.23	0.443548	0.498818	0.540323	0.500393	70.3548	6.60893	313.597	12.1748	302.54	12.5156
1645.04	0.427273	0.496946	0.572727	0.496946	70.1727	6.7916	315.291	12.8043	303.309	12.4353
1654.86	0.427419	0.496711	0.564516	0.497832	70.3952	6.70131	317.21	12.5194	303.96	12.1196
1664.97	0.361345	0.482421	0.647059	0.514011	69.8067	6.29403	319.008	12.334	305.462	11.6224
1674.95	0.444444	0.499041	0.547009	0.5333	69.3675	6.49217	320.786	12.7278	306.145	12.9497
1685.01	0.448	0.49929	0.552	0.49929	69.192	5.5789	323.616	12.0816	307.176	11.1392
1695.05	0.469565	0.518462	0.53913	0.517873	68.7217	6.20632	325.296	12.5851	308.139	12.1662
1705.02	0.341463	0.47614	0.650407	0.478792	68.4553	6.12741	327.561	11.7746	309.203	12.3951
1715.08	0.403361	0.492646	0.605042	0.490909	67.8824	6.21122	328.95	11.7588	310.454	12.376
1725.11	0.375	0.486153	0.608333	0.507023	67.675	6.63092	330.808	11.4703	311.792	12.2919
1734.99	0.376068	0.486481	0.623932	0.520717	67.812	6.09965	333.556	11.3498	311.393	12.5485
1745.02	0.308943	0.463947	0.699187	0.494808	67.6179	6.04019	334.374	11.7998	312.496	13.0707
1755.08	0.401709	0.492352	0.606838	0.507823	67.7521	6.04709	338.085	12.2175	312.385	12.3615
1764.94	0.35	0.478969	0.625	0.503141	67.125	6.28933	339.075	11.9896	313.767	12.4595
1774.97	0.408333	0.493586	0.6	0.491952	67.6083	6.46425	341.567	11.5945	313.367	11.4832
1784.92	0.361345	0.482421	0.647059	0.497251	67.6218	6.36728	343.403	12.1845	315.227	12.386
1794.95	0.430894	0.497227	0.569106	0.497227	67.4553	6.18466	345.236	11.154	315.187	12.0064
1804.94	0.313559	0.465918	0.694915	0.514881	67.7288	6.05059	348.068	11.4322	315.898	12.4237
1814.97	0.448	0.515189	0.576	0.527685	67.344	6.45718	349.064	11.6527	317.072	14.4027
1825.12	0.394958	0.490909	0.630252	0.501955	67.1429	6.37698	351.412	10.0544	318.084	13.1507
1835.17	0.434426	0.497725	0.540984	0.500372	67.2459	6.69317	353.598	11.1686	317.902	13.1805
1845	0.434783	0.497898	0.565217	0.515215	67.2087	6.07338	355.443	10.7207	318.252	11.7905
1854.97	0.344262	0.494106	0.655738	0.477086	66.877	6.05154	358.623	10.7275	318.5	11.4179
1864.95	0.322034	0.469248	0.70339	0.494574	66.5169	6.23162	359.254	11.9387	320.178	12.2904
1874.92	0.466667	0.500979	0.541667	0.516872	66.6417	5.88802	360.767	10.6082	320.833	11.7854
1885.1	0.479675	0.50163	0.528455	0.5481	66.7642	6.22407	363.268	11.5582	321.593	12.2071
1894.95	0.327434	0.471367	0.663717	0.474541	66.885	5.99368	364.115	10.9379	322.77	11.0219
1904.87	0.333333	0.473333	0.642276	0.481291	66.7154	6.66102	366.602	11.0363	323.569	12.2348
1915.04	0.45082	0.499627	0.532787	0.517215	66.377	6.19561	367.238	11.7107	325.09	12.5105
1925.03	0.384615	0.488597	0.632479	0.501692	66.3419	5.72075	369.308	11.125	325.564	12.7058
1935.03	0.422764	0.496019	0.617886	0.535928	66.1057	5.47994	371.789	11.9131	326.033	12.6179
1944.92	0.382609	0.488151	0.608696	0.490178	65.2174	5.43508	373.496	12.1932	327.696	12.2933
1954.96	0.373016	0.485537	0.634921	0.499651	65.8175	5.88476	375.984	12.3993	326.73	12.2823
1965.11	0.333333	0.473381	0.658333	0.476257	65.4	6.10882	377.917	12.6933	328.492	12.124
1974.93	0.421053	0.495908	0.570175	0.497237	65.9298	6.13811	380.009	12.3234	327.57	11.7812
1984.9	0.335938	0.474173	0.671875	0.503677	66.1875	5.60898	381.953	12.6565	328.445	11.5648
1994.87	0.4375	0.498308	0.5625	0.516071	66.6696	5.93719	383.545	12.0777	328.616	11.9203

## Sheet: weak ligand 9%
	number of LecA at different bound states
time	one strong ligand	standard deviation	one weak ligand	standard deviation	two strong ligands	standard deviation	two weak ligands	standard deviation	one strong+one weak	standard deviation
4.24215	0.945946	0.22715	0.0540541	0.22715	2.04505	2.39084	0.108108	0.473888	1.3964	1.73352
14.9237	0.980952	0.137348	0.00952381	0.09759	7.93333	2.98479	0.419048	0.769377	5.54286	2.36574
25.2747	0.980769	0.138	0.0192308	0.138	13.1442	3.15434	0.913462	1.0438	9.28846	2.98759
34.9759	0.958763	0.199871	0.0412371	0.199871	18.2887	3.14894	1.42268	1.24862	12.3608	3.64345
44.7357	0.96	0.196946	0.04	0.196946	22.56	3.54002	1.79	1.50618	15.72	3.78482
54.8125	0.971698	0.166622	0.0283019	0.166622	26.8868	3.90438	2.34906	2.08871	19.1321	3.94504
65.0018	0.972477	0.164357	0.0275229	0.164357	31.6239	4.0226	2.82569	2.23956	23.1743	4.30083
75.193	0.980952	0.137348	0.0190476	0.137348	35.6762	4.54147	3.38095	2.19431	26.8381	4.4422
85.1646	0.913462	0.282519	0.0865385	0.282519	39.3846	4.61384	4.17308	2.29157	30.5288	4.2219
94.9125	0.951456	0.215963	0.0485437	0.215963	42.7767	5.19414	4.63107	2.52435	34.4175	4.50169
104.868	0.936364	0.245221	0.0636364	0.245221	46.2	5.12916	5.81818	2.77665	37.7909	4.50707
114.954	0.886792	0.318352	0.103774	0.306415	48.8679	4.64978	6.29245	2.79785	41.5094	5.25764
124.939	0.932692	0.251767	0.0673077	0.251767	51.6827	4.16239	7.125	2.99088	45.3942	5.31972
134.952	0.890909	0.31318	0.109091	0.31318	54.1364	3.96192	7.84545	3.04458	49.4273	6.10378
145.058	0.869159	0.338813	0.130841	0.338813	56.785	4.43193	8.80374	3.13061	53.729	5.88822
155.061	0.898148	0.303863	0.101852	0.303863	59.1574	4.48291	9.61111	3.36233	56.4444	6.69961
165.172	0.790909	0.408521	0.209091	0.408521	61.2273	4.74034	10.7818	3.29409	60.9545	6.80041
175.103	0.867925	0.340181	0.132075	0.340181	63.434	4.3491	12.1321	3.48623	63.8679	7.03471
185.105	0.890909	0.31318	0.109091	0.31318	65.3909	5.23414	12.9	3.51654	68.2273	6.65901
195.129	0.942857	0.233229	0.0571429	0.233229	66.581	5.04934	14.0286	3.71447	72.2	6.21475
204.874	0.898148	0.303863	0.101852	0.303863	68.0463	5.08504	15.3611	3.95644	75.6111	6.38607
215.18	0.87931	0.352757	0.12931	0.336999	69.8707	5.70207	16.3362	3.98681	79.1897	7.15531
225.216	0.820755	0.38538	0.179245	0.38538	71.1321	5.82454	17.5	4.1958	82.9811	7.55422
234.882	0.813084	0.391679	0.17757	0.383949	72.0935	6.30144	19.1215	4.40564	86.6075	6.93876
244.791	0.891892	0.311925	0.108108	0.311925	73.3964	6.70045	20.7117	4.52747	89.7568	7.60887
254.99	0.86087	0.347597	0.13913	0.347597	74.7391	6.26335	22.0435	5.0147	93.1565	7.90358
265.295	0.807018	0.396382	0.192982	0.396382	75.114	6.11217	23.6579	5.17966	97.1316	7.15754
275.106	0.766355	0.42514	0.233645	0.42514	75.7103	5.45999	25.4486	5.17475	100.523	6.56225
284.96	0.882883	0.323018	0.117117	0.323018	76.3333	5.2142	27.3604	5.68058	103.613	6.66629
294.994	0.781818	0.414902	0.209091	0.408521	77.2182	5.51292	28.8182	5.55734	107.236	7.02019
305.071	0.801724	0.400431	0.189655	0.393729	77.6724	5.5682	30.1293	5.8763	111.086	6.71995
314.976	0.775701	0.419083	0.224299	0.419083	78.2243	5.26524	31.8785	5.8724	114.187	6.79641
324.799	0.747748	0.436275	0.252252	0.436275	79.036	5.7571	33.9369	5.66533	116.901	7.01551
334.834	0.675676	0.470245	0.324324	0.470245	79.7297	5.5742	35.7387	5.56076	119.108	7.06509
344.928	0.769231	0.423137	0.230769	0.423137	79.6752	5.28307	38.0855	5.47655	123.043	7.16841
355.06	0.783784	0.41353	0.207207	0.407143	81.0541	5.98002	39.6667	5.98382	125.793	7.6872
364.997	0.747748	0.436275	0.252252	0.436275	80.045	5.34515	41.4955	5.76175	129.883	7.42445
374.888	0.725664	0.448167	0.265487	0.443559	80.0354	5.88268	43.5575	6.08561	133.088	7.87577
384.798	0.75	0.435031	0.25	0.435031	80.8981	6.13849	46.713	5.92642	135.343	7.67952
394.924	0.680672	0.468188	0.319328	0.468188	80.6807	6.24491	48.4538	6.40941	138.521	8.92801
405.252	0.743363	0.438723	0.247788	0.433651	81.1239	6.64284	51.3274	6.51296	140.292	9.26753
415.14	0.738739	0.480752	0.27027	0.446113	80.6486	6.99045	53.3604	6.48466	144.054	9.70364
425.124	0.706897	0.45716	0.284483	0.453125	80.0776	6.3945	55.2328	6.57579	147.534	8.85284
435.139	0.733945	0.443934	0.256881	0.438931	79.6055	6.78236	57.4954	6.97167	150.853	8.70379
444.981	0.745614	0.437438	0.254386	0.437438	79.5526	6.53797	59.4298	7.13209	153.711	8.66559
454.953	0.767857	0.424097	0.232143	0.424097	79.2946	6.437	61.9018	7.31524	156.696	8.26241
465.001	0.747826	0.436161	0.243478	0.43106	79.1478	6.92218	64.6435	7.3032	158.852	8.71905
475.083	0.66087	0.475486	0.33913	0.475486	78.8	7.10596	66.5826	7.16226	161.965	9.3686
484.961	0.734513	0.443559	0.265487	0.443559	78.292	6.84481	68.9646	7.31794	164.885	8.97293
494.927	0.693694	0.463049	0.306306	0.463049	78.0631	6.72753	71.0541	7.46122	167.91	9.02073
505.02	0.669421	0.472377	0.330579	0.472377	78.4215	7.2523	73.6364	7.42518	169.38	9.41033
515.064	0.745455	0.437599	0.254545	0.437599	78.7818	7.13485	76.0727	7.76219	171.355	9.21664
525.045	0.663866	0.474383	0.344538	0.477227	78.2437	7.18634	79.1008	8.17437	173.681	8.54295
535.114	0.705357	0.457931	0.285714	0.453784	78.25	6.68264	81.5	7.99099	175.571	9.26459
544.964	0.686957	0.465761	0.304348	0.462144	77.7913	6.70624	84.1739	7.41532	178.052	9.00862
555.049	0.655172	0.477374	0.344828	0.477374	77.0345	6.21769	86.6552	7.63414	181.043	8.46003
565.236	0.617391	0.488151	0.373913	0.485958	77.3826	6.21202	89.0522	7.47844	182.939	8.77525
575.181	0.603448	0.491304	0.37931	0.48732	77.3103	6.0006	91.8793	7.38407	184.629	9.03474
585.02	0.575221	0.496511	0.40708	0.493478	76.2832	6.15785	93.8584	7.44248	188.602	9.20068
595.071	0.627119	0.485633	0.372881	0.485633	76.3475	6.51806	96.0254	7.65993	189.797	9.62507
605.067	0.631579	0.484506	0.350877	0.479352	75.2632	6.27123	99.0088	7.47799	193.114	9.17071
614.94	0.640351	0.482016	0.342105	0.476509	75.1754	6.36256	101.623	7.62436	195.044	9.69115
625.009	0.623932	0.486481	0.367521	0.484204	75.6838	6.14291	103.675	7.86396	196.513	9.66831
634.886	0.586207	0.511927	0.413793	0.494649	75.3793	6.36793	106.595	7.85408	198.405	10.4357
644.869	0.699115	0.479675	0.309735	0.464444	74.9646	6.37087	109.611	8.03056	200.292	10.7808
654.725	0.643478	0.481068	0.347826	0.478365	74.9652	6.28271	112.4	7.95139	201.774	9.90664
664.882	0.634146	0.483639	0.365854	0.483639	74.4553	5.83271	114.618	7.92642	204.236	10.1239
675.067	0.622807	0.486824	0.368421	0.484506	73.9386	5.78262	117.86	8.52054	206.202	9.83238
685.055	0.608696	0.490178	0.382609	0.488151	73.8609	5.70762	120.261	8.38136	208.261	10.8483
694.977	0.582609	0.495287	0.426087	0.496671	73.8435	5.7668	123.087	8.4309	209.417	10.691
704.926	0.59322	0.493328	0.415254	0.494867	73.4576	5.53257	125.729	8.97352	211.661	11.3207
715.096	0.567797	0.497495	0.432203	0.497495	73.3305	5.40347	129.195	9.29319	212.525	12.4191
725.005	0.625	0.504484	0.383929	0.488527	73.0536	5.68202	131.098	8.89474	214.929	11.8182
734.819	0.586207	0.494649	0.422414	0.513316	72.7241	5.51927	134.379	8.74335	216.767	11.3592
744.883	0.529915	0.501251	0.461538	0.500663	72.5983	5.5725	136.607	8.77001	218.547	11.7924
754.854	0.62931	0.485085	0.362069	0.482684	72.4483	5.82251	139.914	8.28993	219.664	11.9039
765.079	0.544	0.500065	0.456	0.500065	72.272	5.6374	142.144	9.23851	221.248	12.0051
775.283	0.478261	0.501713	0.504348	0.502169	71.9043	5.69699	145.374	9.64134	222.713	11.9889
785.29	0.559322	0.498586	0.440678	0.498586	71.1695	6.37879	148.788	10.005	224.271	12.5791
795.044	0.54955	0.499795	0.45045	0.499795	70.8559	6.41567	150.27	10.3756	227.036	11.8452
804.908	0.537815	0.500676	0.453782	0.499964	71.5966	6.75895	153.664	11.0195	226.899	12.2616
815.066	0.586777	0.49446	0.404959	0.492925	70.7025	6.01754	156.289	9.81702	229.066	11.4315
824.956	0.558559	0.498811	0.441441	0.498811	70.5045	6.96729	159.874	9.8996	230.054	11.7488
834.797	0.613445	0.489019	0.386555	0.489019	70.9328	6.8032	162.546	9.40046	231.118	12.4173
844.944	0.628099	0.485322	0.380165	0.487446	70.4793	7.35991	165.463	9.32652	232.306	13.1351
855.002	0.5	0.502208	0.491228	0.50213	70.1491	7.11503	167.912	10.4242	234.807	13.7974
864.848	0.556522	0.498969	0.434783	0.497898	70.087	6.79727	171.843	10.2389	234.722	14.3329
874.891	0.614754	0.50529	0.385246	0.48866	69.1311	6.93291	174.082	9.24201	237.762	13.1445
885.024	0.482456	0.501898	0.517544	0.501898	68.6667	6.22679	177.544	9.40546	239.009	11.8026
894.99	0.601695	0.491637	0.381356	0.487791	69.3644	6.36049	179.322	9.84919	239.771	12.753
905.032	0.550847	0.499529	0.449153	0.499529	69.3475	6.61955	182.034	10.259	241.169	13.2409
914.933	0.522124	0.501735	0.460177	0.500632	69.2478	6.89401	184.168	10.9021	242.929	12.6588
924.964	0.560976	0.498298	0.430894	0.497227	69.6992	6.32965	187.114	10.5257	243.276	12.6227
935.022	0.447368	0.499417	0.54386	0.500272	69.9649	6.41752	189.693	10.3121	244.351	12.4453
945.051	0.54918	0.515903	0.45082	0.499627	69.3361	6.55506	193.762	10.1583	244.123	12.0506
955.231	0.495726	0.502132	0.504274	0.502132	69.1111	6.66149	196.692	10.1544	245.564	11.6022
965.182	0.474576	0.501483	0.516949	0.501844	68.5254	6.4234	199.008	9.84017	247.627	11.2757
975.065	0.5	0.502169	0.508621	0.519125	68.0259	6.0267	201.259	10.2907	249.233	11.1662
984.958	0.517241	0.501871	0.456897	0.5003	68.3017	6.32486	205.086	10.525	249.94	11.1872
995.035	0.483607	0.501792	0.532787	0.517215	67.7623	6.07536	206.762	9.98847	251.549	11.2999
1005.09	0.681416	0.468003	0.318584	0.486707	67.7611	5.36236	209.407	10.1793	253.761	11.1893
1014.97	0.516667	0.501817	0.491667	0.518495	67.9667	5.67899	212.758	11.0704	253.85	11.2112
1025.07	0.566667	0.497613	0.425	0.496416	67.1167	5.87429	214.4	11.3459	256.35	11.2897
1034.97	0.486726	0.50205	0.504425	0.502208	66.5044	5.51965	217.327	10.859	257.735	10.9545
1044.87	0.542373	0.500326	0.457627	0.517127	66.3475	5.77998	221.254	11.0385	258.119	10.7601
1055.05	0.552846	0.499233	0.455285	0.516165	65.1138	5.95227	223.577	11.8881	259.886	9.86732
1065.1	0.482759	0.501871	0.5	0.502169	65.4569	5.39306	226.595	11.5751	260.457	9.86817
1074.89	0.482759	0.501871	0.508621	0.502095	65.2931	6.01884	229.543	11.1701	261.241	10.5217
1084.88	0.487805	0.501896	0.504065	0.502028	65.1707	5.63465	231.683	11.3118	263.114	10.0034
1095.08	0.512605	0.501955	0.478992	0.501671	65.3109	5.68338	235.134	10.7427	263.277	9.74934
1105.15	0.495798	0.502096	0.487395	0.501955	66.1681	5.61523	236.95	10.0977	264.664	9.43064
1115.05	0.465517	0.500974	0.517241	0.518908	66.569	5.49027	239.345	10.3932	265.466	8.88911
1125.04	0.558333	0.498668	0.433333	0.497613	66.5417	5.4169	241.333	9.83249	266.833	8.58896
1135.08	0.538462	0.500663	0.461538	0.500663	66.6496	5.6847	244.932	10.0976	267.094	9.45587
1145.18	0.446281	0.499173	0.545455	0.5	66.2231	5.71764	247.926	10.2463	267.942	8.75909
1155.17	0.355932	0.480837	0.618644	0.487791	65.7712	6.10368	250.958	10.3001	269.28	9.79611
1165.05	0.521739	0.501713	0.486957	0.519197	66.2261	5.97959	253.896	10.4591	269.07	10.0575
1175.08	0.516393	0.501792	0.483607	0.501792	65.9344	6.42919	256.336	10.4103	270.5	10.5832
1185.09	0.452174	0.499886	0.53913	0.500648	65.6	6.53842	260.357	10.4665	271.322	10.9988
1194.91	0.398305	0.491637	0.601695	0.491637	65.7712	6.47469	262.525	11.5727	271.873	11.0427
1205.06	0.504065	0.502028	0.487805	0.501896	65.0732	6.0776	265.821	10.8409	272.748	10.4807
1215.1	0.387931	0.489393	0.586207	0.494649	65.5517	6.37706	268.086	10.8336	273.603	11.0634
1225.13	0.491803	0.501994	0.5	0.518262	65.3033	6.06015	269.344	10.521	275.943	9.39782
1235.08	0.46087	0.500648	0.547826	0.517136	65.3043	6.15469	272.383	10.8995	277.026	10.1034
1244.85	0.504274	0.502132	0.478632	0.501692	65.7949	6.45213	275.009	10.8616	277	10.0602
1254.91	0.5	0.51797	0.508065	0.501963	64.6935	6.01513	277.444	11.0412	278.903	9.54784
1265.09	0.5	0.518875	0.491525	0.50206	64.661	6.14528	281.195	11.4655	279.22	9.58554
1275.06	0.416667	0.495074	0.583333	0.495074	63.4333	5.64456	283.617	11.0729	280.925	9.569
1285	0.440678	0.498586	0.576271	0.51319	63.5169	5.5911	285.288	11.1861	282.534	9.98176
1295	0.475	0.501468	0.508333	0.502027	64.1667	5.64694	289.958	12.1975	281.042	10.9938
1305.07	0.45	0.49958	0.541667	0.50035	63.95	5.51979	291.983	11.9607	282.792	10.9528
1314.9	0.452174	0.499886	0.530435	0.501257	63.713	6.10114	294.774	11.7995	283.687	11.2417
1325.05	0.496	0.501996	0.48	0.50161	63.304	5.63289	298.192	11.8897	284.456	10.0631
1335.27	0.441667	0.498668	0.541667	0.50035	62.7	5.54371	299.967	11.5678	286.108	10.5399
1345.04	0.405405	0.493197	0.576577	0.496342	62.9279	5.73302	302.721	11.2736	286.423	10.2101
1354.95	0.448819	0.514992	0.582677	0.51085	62.937	5.7525	305.953	11.3346	286.315	10.2467
1364.96	0.45614	0.500272	0.535088	0.518333	62.7982	5.96773	307.956	10.9265	287.667	10.0983
1374.85	0.420168	0.495673	0.554622	0.499109	63.0168	6.14098	311.319	11.231	287.597	10.8607
1385.03	0.419355	0.495455	0.564516	0.497832	62.5968	6.28318	313.274	11.7393	288.935	11.2847
1395.05	0.426087	0.496671	0.565217	0.497898	62.7826	5.6223	315.322	11.5033	290.113	10.9527
1404.89	0.372881	0.485633	0.59322	0.493328	62.6864	5.99387	318.627	12.1696	290.576	11.0588
1414.86	0.483333	0.518293	0.508333	0.502027	62.6167	6.31283	321.067	12.1923	291.75	11.2057
1425.02	0.516667	0.53426	0.483333	0.518293	62.8917	5.79306	323.792	12.3933	292.15	10.9404
1435.22	0.455285	0.500033	0.520325	0.50163	62.5366	5.67175	326.163	12.3828	293.545	10.7774
1445.19	0.396552	0.491304	0.594828	0.493055	61.8793	5.85796	328.828	11.4863	294.922	11.4779
1455.05	0.445378	0.499109	0.554622	0.499109	62.0756	5.89909	331.874	12.2069	294.824	11.4911
1465.08	0.45	0.49958	0.558333	0.515244	61.2667	5.97295	333.383	12.8195	296.242	12.3764
1474.98	0.365217	0.501409	0.617391	0.488151	60.7826	6.50611	336.887	12.778	297.565	13.6473
1485.01	0.432	0.497348	0.552	0.49929	60.432	6.22733	338.624	13.1736	298.304	12.903
1495.04	0.464912	0.500969	0.526316	0.501511	59.9123	6.29167	341.035	11.7706	300.404	11.9828
1504.96	0.434426	0.497725	0.557377	0.498745	60.2869	6.44427	344.451	11.7362	300.066	11.1324
1515.06	0.421488	0.495851	0.561983	0.514661	60.2397	6.56763	345.992	11.4837	301.058	11.087
1524.99	0.448276	0.499475	0.551724	0.516591	60.2241	6.94336	349.448	10.6038	301.043	11.6121
1534.99	0.435484	0.497832	0.564516	0.497832	59.7661	6.67614	352.016	11.7487	302.137	12.1651
1545.06	0.352941	0.479905	0.647059	0.479905	60.1345	6.42548	354.605	11.5357	302.361	12.4545
1555.02	0.436975	0.498109	0.579832	0.5599	60.0252	6.5464	357.924	12.5618	302.008	12.6809
1565.11	0.354839	0.480405	0.637097	0.482788	58.9839	6.4354	358.903	12.5565	305.282	12.4519
1575.04	0.424779	0.496511	0.575221	0.496511	58.9558	6.46472	362.106	11.8332	304.956	11.8581
1585.03	0.393701	0.506427	0.606299	0.490505	59.0945	6.60379	365.598	11.4221	304.394	11.6511
1595.14	0.474138	0.501497	0.508621	0.502095	58.8621	6.65667	367.379	10.8304	306.224	11.3644
1605.09	0.4	0.491952	0.6	0.491952	59.675	6.78253	370.883	10.2064	305.375	12.0713
1615.14	0.401639	0.492251	0.590164	0.493831	59.123	6.56384	372.656	10.813	306.664	11.5448
1625	0.417391	0.495287	0.591304	0.511202	59.1739	6.42673	375.609	12.202	307.174	11.7431
1635	0.447154	0.499233	0.536585	0.500699	59.0325	5.99991	378.244	11.3349	307.667	10.8934
1645.16	0.413223	0.49446	0.578512	0.495851	58.9421	6.43078	380.19	11.9327	308.545	11.4673
1655.01	0.417391	0.495287	0.573913	0.496671	58.7565	6.30315	383.296	11.8632	308.887	11.8127
1664.84	0.408333	0.493586	0.591667	0.510328	58.9583	6.75427	385.417	11.9899	309.417	13.0201
1674.9	0.396694	0.491246	0.603306	0.491246	58.438	6.27016	388.017	11.9157	310.777	12.5516
1685.05	0.438017	0.498206	0.570248	0.497099	58.3967	6.22425	390.19	12.5029	311.455	13.6638
1694.99	0.386555	0.489019	0.613445	0.489019	58.2605	5.90384	392	11.8114	312.714	12.1091
1704.87	0.440678	0.498586	0.559322	0.515443	57.9153	6.08568	394.831	11.5295	312.924	11.8921
1715	0.384	0.488315	0.6	0.491869	57.68	6.16127	397.096	11.1199	314.472	12.8838
1725	0.426087	0.496671	0.582609	0.495287	57.4783	5.9888	399.748	11.4446	314.765	12.7399
1734.79	0.341667	0.493586	0.666667	0.473381	57.3667	6.0875	402.175	11.7564	315.783	12.2914
1745.03	0.373016	0.501743	0.626984	0.501743	56.6905	5.90114	403.54	11.2929	317.27	12.5376
1755.15	0.410256	0.511149	0.564103	0.498007	56.6068	5.60627	406.043	11.1991	318.427	11.538
1764.99	0.403361	0.492646	0.605042	0.540221	56.1765	6.1073	407.496	11.8041	320.261	13.0127
1775.03	0.344262	0.477086	0.655738	0.477086	56.0492	5.34875	410.016	11.3705	320.811	13.2779
1784.95	0.389831	0.489791	0.627119	0.502925	56.178	5.99805	412.983	10.8573	321.28	13.2167
1794.83	0.369748	0.484778	0.621849	0.504078	55.916	5.66072	415.042	10.6416	321.412	13.347
1804.99	0.424	0.496179	0.584	0.510913	56.6	5.54018	417.976	10.7076	321.072	12.7065
1815.1	0.396552	0.491304	0.594828	0.493055	56.931	5.51791	420.888	10.9757	321.043	14.0387
1824.94	0.403361	0.492646	0.588235	0.494234	57.4622	5.35959	423.134	11.5362	320.605	13.0788
1834.82	0.403361	0.492646	0.571429	0.496964	57.4706	5.91296	426.025	11.2953	320.445	14.0004
1844.98	0.427419	0.496711	0.580645	0.511602	57.3468	5.64685	427.806	10.7656	321.766	13.0677
1855.04	0.302521	0.461292	0.689076	0.464829	57.5042	6.17386	430.261	11.26	321.706	13.3647
1864.99	0.408333	0.493586	0.583333	0.495074	57.15	5.93614	433.408	11.6608	321.708	13.3872
1875.01	0.390244	0.4898	0.601626	0.491566	57.0732	5.6571	435.878	11.7401	321.87	12.6918
1885.02	0.401709	0.492352	0.589744	0.493996	56.3333	5.92773	438.846	12.0349	322.256	13.0939
1894.95	0.377049	0.486646	0.622951	0.486646	56.3443	5.48442	441.082	11.6687	322.582	12.048
1905.09	0.303279	0.46157	0.713115	0.472019	56.8033	5.86859	443.656	13.1995	322.77	13.4869
1915.13	0.333333	0.490812	0.675	0.470339	56.5667	6.06649	447.25	13.0147	321.967	12.7305
1924.96	0.299145	0.459853	0.692308	0.481763	56.7094	6.41262	449.256	12.6199	323.068	13.4579
1934.96	0.333333	0.473333	0.666667	0.490344	56.9919	6.39992	451.528	12.4383	322.659	13.4687
1945.01	0.394958	0.490909	0.588235	0.511093	56.7059	6.52291	453.748	12.547	324.496	13.5477
1955.04	0.414634	0.510975	0.560976	0.498298	57.1463	6.97264	455.854	12.5924	324.195	13.4948
1965.1	0.366667	0.483915	0.641667	0.498668	56.4083	6.86545	458.383	12.9707	325.55	13.4119
1975.14	0.330579	0.472377	0.644628	0.480616	57.0909	6.61816	460.521	12.4526	325.529	13.3529
1985.17	0.344262	0.494106	0.655738	0.477086	57.1967	6.65146	462.598	13.2264	325.508	12.5805
1994.96	0.421053	0.495908	0.552632	0.499417	56.5702	6.50251	465.158	12.925	326.36	12.5028
