# Supplementary material for: Hetero-Multivalency of Pseudomonas aeruginosa Lectin LecA Binding to Model Membranes
Source: Sci Rep. 2018 May 30;8:8419. doi: 10.1038/s41598-018-26643-7 (PMC5976636; doi:10.1038/s41598-018-26643-7)
Supplement: Supplementary file 3 — SI Dataset 2 [file 41598_2018_26643_MOESM3_ESM.xlsx]

## Sheet: weak ligand 0%
	number of LecA at different bound states
time	one strong ligand	standard deviation	one weak ligand	standard deviation	two strong ligands	standard deviation	two weak ligands	standard deviation	one strong+one weak	standard deviation
4.34454	1	0	0	0	2.6	2.93726	0	0	0	0
14.8059	1	0	0	0	11.12	4.32115	0	0	0	0
24.9229	1	0	0	0	20.0588	4.92483	0	0	0	0
34.8286	1	0	0	0	27.5306	4.98493	0	0	0	0
45.028	1	0	0	0	35.6952	5.27899	0	0	0	0
55.0221	1	0	0	0	43.59	5.65881	0	0	0	0
65.1765	0.990566	0.0971286	0	0	51.2453	5.6024	0	0	0	0
75.0937	1	0	0	0	58.6633	5.51277	0	0	0	0
85.1155	0.990291	0.0985329	0	0	65.5049	5.87596	0	0	0	0
95.0767	0.990291	0.0985329	0	0	72.1748	5.75552	0	0	0	0
104.987	1	0	0	0	79.0291	5.78106	0	0	0	0
114.924	0.990099	0.0995037	0	0	85.6634	5.57723	0	0	0	0
124.863	1	0	0	0	91.4057	5.65143	0	0	0	0
134.96	1	0	0	0	97.7944	4.9081	0	0	0	0
145.039	0.980392	0.139333	0	0	103.755	5.01569	0	0	0	0
154.846	1	0	0	0	109.39	5.31054	0	0	0	0
164.8	1	0	0	0	115.25	5.30021	0	0	0	0
174.789	1	0	0	0	120.491	5.44213	0	0	0	0
184.936	0.990826	0.0957826	0	0	125.706	5.34426	0	0	0	0
195.187	1	0	0	0	131.117	5.54713	0	0	0	0
205.136	1	0	0	0	135.896	5.42644	0	0	0	0
215.029	0.981132	0.136705	0	0	140.321	5.07571	0	0	0	0
225.098	1	0	0	0	145.183	4.96313	0	0	0	0
235.277	0.990476	0.09759	0	0	149.657	4.96687	0	0	0	0
245.134	0.990654	0.0966736	0	0	153.879	4.61071	0	0	0	0
254.85	1	0	0	0	158.149	4.89773	0	0	0	0
264.888	1	0	0	0	162.241	4.77703	0	0	0	0
275.04	1	0	0	0	166.065	4.73699	0	0	0	0
284.775	0.990291	0.0985329	0	0	170.194	4.63799	0	0	0	0
294.877	0.991304	0.0932505	0	0	174.235	4.96007	0	0	0	0
305.121	1	0.137361	0	0	178.037	5.03371	0	0	0	0
315.039	0.981308	0.136071	0	0	181.972	4.63672	0	0	0	0
324.909	1	0	0	0	185.358	4.54226	0	0	0	0
335.064	0.982301	0.132443	0	0	189.381	4.62006	0	0	0	0
345.065	0.990385	0.0980581	0	0	192.615	4.65782	0	0	0	0
354.944	1	0	0	0	195.67	4.32547	0	0	0	0
364.93	1	0	0	0	198.964	4.50876	0	0	0	0
375.013	1	0	0	0	202.25	4.36716	0	0	0	0
384.894	1	0.141421	0	0	205.089	4.89101	0	0	0	0
394.71	0.990826	0.0957826	0	0	207.927	4.54139	0	0	0	0
404.852	0.991071	0.0944911	0	0	210.616	4.48671	0	0	0	0
415.146	1	0.13484	0	0	213.775	4.50996	0	0	0	0
425.089	1	0	0	0	216.217	4.28287	0	0	0	0
434.931	0.990741	0.096225	0	0	218.056	4.40016	0	0	0	0
444.949	0.972973	0.162898	0	0	220.865	4.24797	0	0	0	0
454.999	1	0.136083	0	0	223.183	4.48282	0	0	0	0
464.976	0.981481	0.135445	0	0	225.444	4.01477	0	0	0	0
474.93	1	0.136717	0	0	227.722	4.01128	0	0	0	0
484.873	1	0.136083	0	0	229.945	4.14737	0	0	0	0
494.898	1.00893	0.0944911	0	0	232.277	4.24945	0	0	0	0
504.988	1.00926	0.167185	0	0	233.917	4.10863	0	0	0	0
515.045	1.00909	0.0953463	0	0	236.073	3.73604	0	0	0	0
525.115	1.01818	0.190693	0	0	238.3	3.99897	0	0	0	0
534.955	1.01887	0.136705	0	0	240.255	3.89153	0	0	0	0
544.968	0.974359	0.20601	0	0	241.932	3.78456	0	0	0	0
555.145	1.01852	0.135445	0	0	243.833	3.78758	0	0	0	0
564.768	1.00917	0.166412	0	0	245.725	3.91548	0	0	0	0
574.704	0.990991	0.0949158	0	0	247.486	3.91237	0	0	0	0
584.789	1	0.263752	0	0	248.681	4.19648	0	0	0	0
595.008	1.00901	0.0949158	0	0	250.73	4.17121	0	0	0	0
604.898	1.05455	0.379192	0	0	251.982	4.23394	0	0	0	0
614.884	1.01786	0.188982	0	0	253.652	4.21005	0	0	0	0
625	1.0087	0.28084	0	0	255.07	3.9818	0	0	0	0
634.984	0.990909	0.213982	0	0	256.727	3.99061	0	0	0	0
645.121	1.0087	0.209245	0	0	258.104	4.1956	0	0	0	0
654.996	1	0.235702	0	0	259.688	3.96442	0	0	0	0
665.01	0.991071	0.164154	0	0	261.062	4.0831	0	0	0	0
675.015	0.981818	0.190693	0	0	261.991	3.8277	0	0	0	0
685.055	1.0531	0.322953	0	0	263.664	3.69268	0	0	0	0
694.896	1.01818	0.233907	0	0	265.182	3.61491	0	0	0	0
704.979	1.03478	0.417394	0	0	266.078	3.53962	0	0	0	0
715.02	1.01835	0.23498	0	0	267.294	3.71509	0	0	0	0
724.981	1.01754	0.265492	0	0	268.632	3.77524	0	0	0	0
735.184	1.01681	0.224861	0	0	269.756	3.83995	0	0	0	0
745.223	1.08333	0.309507	0	0	270.602	3.7315	0	0	0	0
755.042	1.08772	0.432351	0	0	271.482	3.81945	0	0	0	0
765.143	1.01786	0.267863	0	0	272.616	3.87704	0	0	0	0
775.168	1.12281	0.597048	0	0	273.298	3.6408	0	0	0	0
785.036	1.09259	0.443795	0	0	274.37	3.64959	0	0	0	0
794.903	1.14912	0.483945	0	0	275.561	3.57483	0	0	0	0
804.964	1.19298	0.578022	0	0	276.386	3.76643	0	0	0	0
815.031	1.19658	0.685305	0	0	277.444	3.66118	0	0	0	0
825.068	1.15789	0.525103	0	0	278.36	3.82615	0	0	0	0
834.972	1.17544	0.536221	0	0	279.132	3.54369	0	0	0	0
845.016	1.18803	0.600741	0	0	279.88	3.69334	0	0	0	0
854.925	1.21429	0.663441	0	0	280.259	3.673	0	0	0	0
864.832	1.22222	0.588849	0	0	281.179	3.48548	0	0	0	0
875.011	1.26316	0.62475	0	0	281.86	3.79305	0	0	0	0
885.029	1.38136	0.846506	0	0	282.475	3.43862	0	0	0	0
895.144	1.42241	0.915099	0	0	283.112	3.53559	0	0	0	0
904.883	1.55455	1.17767	0	0	283.8	3.45562	0	0	0	0
914.874	1.53968	0.993183	0	0	284.516	3.50482	0	0	0	0
925.141	1.59829	1.19669	0	0	285.043	3.66576	0	0	0	0
934.955	1.82456	1.37773	0	0	285.842	3.59837	0	0	0	0
944.853	1.74797	1.21192	0	0	286.537	3.84813	0	0	0	0
954.959	1.7563	1.21409	0	0	287.101	3.59235	0	0	0	0
964.893	2.12397	1.3758	0	0	287.661	3.579	0	0	0	0
975.094	1.95833	1.40465	0	0	288.033	3.40275	0	0	0	0
984.996	2.23478	1.5802	0	0	288.626	3.3284	0	0	0	0
995.06	2.22835	1.57958	0	0	288.866	3.15565	0	0	0	0
1005.17	2.26271	1.65084	0	0	289.407	3.49172	0	0	0	0
1015.12	2.27731	1.57267	0	0	289.706	3.30216	0	0	0	0
1025.18	2.52	1.63924	0	0	290.032	3.26006	0	0	0	0
1035.17	2.41379	1.59384	0	0	290.448	3.08247	0	0	0	0
1045.04	2.7541	1.86889	0	0	290.787	2.92673	0	0	0	0
1055.14	2.92683	1.72337	0	0	290.902	3.02561	0	0	0	0
1065.19	3.02419	1.82781	0	0	291.815	3.05337	0	0	0	0
1075.07	3.07563	1.86475	0	0	291.773	2.7229	0	0	0	0
1085.05	3.16667	1.94216	0	0	292.262	2.99113	0	0	0	0
1095.02	3.40336	1.96287	0	0	292.353	2.85701	0	0	0	0
1104.86	3.30081	2.11139	0	0	293.049	2.96663	0	0	0	0
1114.93	3.48	2.1198	0	0	293.168	2.45191	0	0	0	0
1125.04	3.98374	2.3643	0	0	293.089	2.61775	0	0	0	0
1135.02	3.61983	2.12625	0	0	293.893	2.62616	0	0	0	0
1144.91	3.72727	2.12916	0	0	294.14	2.88186	0	0	0	0
1154.8	4.17886	2.20295	0	0	294.065	2.72132	0	0	0	0
1164.83	4.06349	2.11186	0	0	294.5	2.71809	0	0	0	0
1174.95	4.50407	2.46408	0	0	294.512	2.10918	0	0	0	0
1184.89	4.58871	2.41947	0	0	294.806	2.36051	0	0	0	0
1194.92	4.87903	2.18864	0	0	294.798	2.41264	0	0	0	0
1204.91	5.24603	2.46799	0	0	294.706	2.14315	0	0	0	0
1214.99	5.25	2.60901	0	0	295.097	2.34233	0	0	0	0
1224.99	5.7619	2.83811	0	0	295.024	2.42475	0	0	0	0
1234.99	5.79508	2.7811	0	0	295.262	2.27746	0	0	0	0
1244.98	6.13281	2.90091	0	0	295.211	2.53682	0	0	0	0
1254.99	6.25	2.94273	0	0	295.433	2.43135	0	0	0	0
1264.99	6.10078	3.29024	0	0	295.643	2.22836	0	0	0	0
1275	6.76667	3.17218	0	0	295.408	2.25476	0	0	0	0
1284.98	6.44961	3.11238	0	0	295.93	2.29192	0	0	0	0
1295.01	6.80165	3.17443	0	0	295.868	2.30196	0	0	0	0
1305.03	6.88372	3.18352	0	0	295.984	2.08411	0	0	0	0
1315.06	7.31405	2.85492	0	0	295.843	2.50003	0	0	0	0
1325.08	6.89922	3.03327	0	0	296.287	2.33918	0	0	0	0
1335.06	7.59167	3.25007	0	0	295.942	2.52815	0	0	0	0
1345.08	7.35385	3.30107	0	0	296.377	2.47238	0	0	0	0
1355.1	7.85	3.32965	0	0	296.133	2.34049	0	0	0	0
1365.08	7.86047	3.50389	0	0	296.209	2.22793	0	0	0	0
1375.05	8.225	3.10993	0	0	296.2	2.0928	0	0	0	0
1385.05	8.35659	3.32086	0	0	296.039	2.14477	0	0	0	0
1395.01	8.41667	3.62898	0	0	296.342	2.11237	0	0	0	0
1405.05	8.5	3.78338	0	0	296.138	2.32197	0	0	0	0
1415.05	8.78333	3.09834	0	0	296.417	2.09274	0	0	0	0
1425.09	8.23077	3.42933	0	0	296.746	2.18633	0	0	0	0
1435.04	8.78992	3.53883	0	0	296.681	2.18598	0	0	0	0
1445.09	9.23664	3.44368	0	0	296.198	2.03968	0	0	0	0
1455.11	9.2605	3.68796	0	0	296.496	2.31016	0	0	0	0
1465.11	9.62308	3.87652	0	0	296.138	2.13772	0	0	0	0
1475.1	9.59167	3.29883	0	0	296.292	1.92024	0	0	0	0
1485.11	9.77519	4.10647	0	0	296.279	2.46848	0	0	0	0
1495.11	9.59504	3.74072	0	0	296.595	2.21201	0	0	0	0
1505.12	9.78906	3.68366	0	0	296.703	2.20365	0	0	0	0
1515.1	9.92623	3.78157	0	0	296.738	2.39767	0	0	0	0
1525.15	10.3047	3.81162	0	0	296.445	2.1029	0	0	0	0
1535.13	9.91803	3.58046	0	0	296.861	2.09018	0	0	0	0
1545.1	10.3889	3.76079	0	0	296.659	2.43364	0	0	0	0
1555.08	10.2581	3.23062	0	0	296.637	2.12356	0	0	0	0
1565.13	10.4524	3.61022	0	0	296.714	2.20493	0	0	0	0
1575.11	10.6855	3.8156	0	0	296.516	2.18823	0	0	0	0
1585.09	10.7177	3.81814	0	0	296.653	2.20142	0	0	0	0
1595.06	10.9683	4.0377	0	0	296.46	2.44181	0	0	0	0
1605.08	11.4309	3.99812	0	0	296.358	2.38551	0	0	0	0
1615.06	11.7244	4.10319	0	0	296.173	2.25055	0	0	0	0
1625.12	11.5203	3.92209	0	0	296.561	2.19592	0	0	0	0
1635.09	11.8425	4.00481	0	0	296.323	2.40001	0	0	0	0
1645.14	12.2195	3.99084	0	0	296.341	2.4016	0	0	0	0
1655.04	11.536	4.09079	0	0	296.872	2.31397	0	0	0	0
1665.05	12.0887	4.12214	0	0	296.556	2.51597	0	0	0	0
1675.03	11.7937	4.07591	0	0	296.579	2.48307	0	0	0	0
1685.08	11.5887	4.2061	0	0	297.016	2.34775	0	0	0	0
1695.06	11.6746	3.84464	0	0	296.833	2.27596	0	0	0	0
1705.08	12.0163	4.08111	0	0	296.699	2.21742	0	0	0	0
1715.01	12.1032	4.36317	0	0	296.548	2.26489	0	0	0	0
1725.02	12.0813	3.81454	0	0	296.797	2.28308	0	0	0	0
1735.01	11.937	3.96162	0	0	296.772	2.37109	0	0	0	0
1745.02	12.4344	3.75706	0	0	296.467	2.32906	0	0	0	0
1754.96	11.9685	3.9055	0	0	297.118	2.36581	0	0	0	0
1764.92	12.3884	3.87163	0	0	296.901	2.28183	0	0	0	0
1774.91	13.1318	3.84541	0	0	296.233	2.40284	0	0	0	0
1784.91	13.2667	3.84518	0	0	296.117	2.30886	0	0	0	0
1794.9	12.5538	3.65374	0	0	296.777	2.05832	0	0	0	0
1804.94	13.2833	4.23309	0	0	296.175	2.54262	0	0	0	0
1814.93	13.1308	4.05273	0	0	296.508	2.44393	0	0	0	0
1824.97	13.2167	3.8723	0	0	296.7	2.29211	0	0	0	0
1834.96	13.6769	3.76688	0	0	296.331	2.09239	0	0	0	0
1845	13.95	4.19053	0	0	296.283	2.45697	0	0	0	0
1854.99	13.5769	4.26063	0	0	296.769	2.53208	0	0	0	0
1865.03	14.025	3.99046	0	0	296.258	2.25476	0	0	0	0
1875.02	13.9769	3.98148	0	0	296.315	2.23098	0	0	0	0
1885.06	13.7167	4.29615	0	0	296.283	2.64792	0	0	0	0
1894.93	13.7008	4.03618	0	0	296.291	2.26817	0	0	0	0
1904.96	13.2114	4.30069	0	0	296.61	2.6103	0	0	0	0
1914.88	13.752	4.07125	0	0	296.32	2.60459	0	0	0	0
1924.91	13.384	3.99553	0	0	296.6	2.34864	0	0	0	0
1934.9	13.464	3.96872	0	0	296.664	2.58701	0	0	0	0
1944.94	13.864	3.97034	0	0	296.192	2.59247	0	0	0	0
1954.89	13.5403	3.7943	0	0	296.548	2.31065	0	0	0	0
1964.88	13.712	3.78413	0	0	296.392	2.63627	0	0	0	0
1974.88	13.304	3.76149	0	0	296.792	2.19345	0	0	0	0
1984.91	13.736	4.01839	0	0	296.368	2.42811	0	0	0	0
1994.91	13.544	3.25156	0	0	296.504	2.2311	0	0	0	0

## Sheet: weak ligand 0.5%
	number of LecA at different bound states
time	one strong ligand	standard deviation	one weak ligand	standard deviation	two strong ligands	standard deviation	two weak ligands	standard deviation	one strong+one weak	standard deviation
4.43835	1	0	0	0	3.19469	3.55783	0	0	0.0442478	0.206561
15.0807	1	0	0	0	12.495	4.13189	0	0	0.0990099	0.300165
24.8004	0.989691	0.101535	0	0	20.9485	4.57432	0	0	0.123711	0.361067
34.9624	0.990385	0.0980581	0	0	29.3269	4.89192	0	0	0.153846	0.412646
45.2512	0.990385	0.0980581	0	0	38.0481	5.12822	0	0	0.173077	0.428189
55.0167	1	0	0	0	45.0625	5.73597	0	0	0.145833	0.383314
64.9022	1	0	0	0	51.798	5.73208	0	0	0.222222	0.464133
74.818	1	0	0	0	58.844	5.3889	0	0	0.247706	0.493588
85.2095	1	0	0	0	66.3182	5.21981	0	0	0.263636	0.518949
95.3591	1	0	0	0	72.802	5.40929	0	0	0.227723	0.563581
105.099	0.989691	0.101535	0	0	79.268	5.40161	0	0	0.257732	0.545404
114.897	1	0	0	0	85.2692	5.30841	0	0	0.346154	0.650157
125.043	0.990291	0.0985329	0	0	92.1359	5.69322	0	0	0.330097	0.662561
134.949	1	0	0	0	97.7788	5.59986	0	0	0.365385	0.683476
144.914	1	0	0	0	103.538	5.56892	0	0	0.386792	0.625958
154.953	0.990385	0.0980581	0	0	108.692	5.07053	0	0	0.471154	0.70994
164.862	0.980952	0.137348	0.00952381	0.09759	114.057	4.70439	0	0	0.552381	0.73355
174.811	1	0	0	0	119.546	4.65518	0	0	0.62037	0.745298
184.858	0.990385	0.0980581	0	0	124.788	4.27154	0	0	0.692308	0.764211
194.823	1.00935	0.0966736	0	0	130.019	4.24926	0	0	0.719626	0.844454
204.852	1	0.138013	0.00943396	0.0971286	134.783	4.81071	0	0	0.811321	0.852036
214.942	1	0	0	0	139.75	4.51193	0	0	0.759259	0.807331
225.028	0.971698	0.166622	0	0	144.575	4.37296	0	0	0.90566	0.900035
235.212	1	0	0	0	149.046	4.44359	0	0	0.898148	0.874774
245.139	0.961165	0.194146	0.00970874	0.0985329	153.68	4.64887	0	0	0.92233	0.882169
255.018	0.990741	0.096225	0	0	157.954	4.78194	0.0277778	0.165102	0.981481	0.896321
265.072	1.01887	0.136705	0	0	161.642	4.93614	0.0188679	0.136705	1.03774	0.994504
275.181	0.980952	0.137348	0	0	165.771	4.68684	0	0	1.0381	0.96997
285.235	0.990826	0.166412	0.00917431	0.0957826	169.734	4.3751	0	0	1.10092	1.02691
295.218	0.990566	0.0971286	0	0	173.632	4.32562	0	0	1.19811	1.09909
305.036	1	0.138675	0	0	177.038	4.22202	0	0	1.39048	1.17256
314.956	0.991304	0.0932505	0	0	180.661	4.38876	0	0	1.43478	1.27823
325.2	0.981481	0.135445	0.00925926	0.096225	184.176	4.6781	0	0	1.51852	1.27141
335.186	1	0.139347	0	0	188.115	4.61594	0	0	1.625	1.37373
344.916	0.990909	0.0953463	0	0	191.409	4.7897	0	0	1.63636	1.36622
354.961	0.991304	0.209245	0.00869565	0.0932505	194.365	4.68167	0	0	1.77391	1.34465
365.106	1	0	0	0	197.318	4.38289	0.0181818	0.13422	1.96364	1.45216
374.936	0.990654	0.0966736	0	0	200.271	4.36446	0.0186916	0.136071	2.04673	1.30589
384.875	0.981982	0.13362	0	0	202.838	4.25877	0	0	2.14414	1.37409
395.139	0.982143	0.133027	0.00892857	0.0944911	205.429	4.30946	0	0	2.32143	1.40279
405.111	0.981982	0.13362	0.00900901	0.0949158	208.144	4.28283	0	0	2.38739	1.5502
415.087	0.964286	0.186411	0.0178571	0.133027	211.188	4.1796	0	0	2.61607	1.66709
425.054	0.982609	0.131296	0.00869565	0.0932505	213.426	4.15713	0	0	2.94783	1.71087
434.938	0.990826	0.0957826	0	0	215.624	4.43218	0	0	3.09174	1.74558
444.951	0.966387	0.222953	0.0168067	0.12909	217.882	4.60872	0	0	3.26891	1.82588
455.272	1.00885	0.211101	0.0176991	0.132443	220.265	4.60593	0	0	3.59292	1.85952
465.144	1	0	0	0	222.61	4.73428	0	0	3.70476	1.96079
474.932	1	0.187317	0.0173913	0.131296	224.817	4.67465	0	0	3.71304	2.04238
485.18	1	0.131876	0.00862069	0.0928477	226.224	4.60262	0	0	4.08621	2.00681
495.103	0.990826	0.254421	0.00917431	0.0957826	228.587	4.44558	0	0	4.05505	2.1206
504.832	1	0.189832	0.00892857	0.0944911	230.723	4.28744	0	0	4.14286	2.07454
514.981	1	0.292353	0.0254237	0.15808	232.907	4.25268	0	0	4.33051	1.99167
524.986	1	0.135457	0.00909091	0.0953463	234.718	3.96806	0	0	4.50909	2.01255
535.011	1.05128	0.289058	0.00854701	0.09245	236.35	4.18807	0	0	4.84615	1.96791
545.131	1.02609	0.246408	0.0173913	0.131296	238.165	3.8909	0	0	5.07826	2.03111
555.114	1	0.234619	0.00909091	0.0953463	240.036	4.06355	0.00909091	0.0953463	5.35455	2.15281
565.029	1.02586	0.245346	0.00862069	0.0928477	241.871	4.60912	0.0172414	0.130734	5.37931	2.29425
575.029	1.05217	0.223351	0.00869565	0.0932505	243.496	4.81659	0.0173913	0.131296	5.43478	2.36988
584.914	1	0.188144	0.0175439	0.131866	245.561	4.8482	0.0438596	0.205687	5.5614	2.50322
594.972	1.01709	0.34698	0.034188	0.182493	246.615	4.90926	0.034188	0.182493	6.05128	2.53882
605.135	1.0339	0.259263	0.00847458	0.0920575	247.992	4.51682	0.0338983	0.181739	6.21186	2.59141
615.049	1.04386	0.244962	0	0	249.623	4.32607	0.0526316	0.224283	6.60526	2.55772
624.947	1.04505	0.248171	0.00900901	0.0949158	251.081	4.62235	0.0540541	0.22715	6.71171	2.6264
634.966	1.05882	0.269781	0.00840336	0.0916698	251.714	4.24293	0.0672269	0.251473	7.2605	2.68221
645.019	1.0708	0.319509	0.0176991	0.132443	253.221	4.44758	0.0530973	0.225226	7.30973	2.70937
654.914	1.11207	0.452463	0.0344828	0.183257	254.862	4.49327	0.0603448	0.239158	7.25	2.67314
664.92	1.0087	0.362633	0.0173913	0.131296	256.27	4.33938	0.0521739	0.223351	7.50435	2.62703
674.879	1.08333	0.421748	0.0416667	0.200664	256.883	4.31955	0.0583333	0.235355	7.66667	2.52162
685.059	1.0431	0.276382	0.0258621	0.159412	257.681	4.23772	0.0689655	0.254495	8.37931	2.90324
695.02	1.04274	0.332004	0.00854701	0.09245	258.479	4.419	0.0940171	0.293108	8.77778	2.8012
704.921	1.12821	0.500663	0.042735	0.203129	259.385	4.38226	0.0769231	0.267615	8.91453	2.90236
714.924	1.13913	0.475486	0.026087	0.160092	260.052	4.63746	0.0782609	0.269757	9.48696	3.09319
724.947	1.16102	0.505869	0.0169492	0.129631	261.195	4.81852	0.0932203	0.291981	10.0254	2.96262
735.043	1.19167	0.539153	0	0	261.95	4.48311	0.133333	0.387479	10.25	3.05207
745.117	1.24167	0.733311	0.025	0.15678	262.925	4.2568	0.141667	0.41598	10.9667	3.0374
754.985	1.23932	0.567049	0	0	263.521	4.3739	0.136752	0.391856	11.1795	2.96129
765.034	1.2	0.595683	0.008	0.0894427	264.432	4.71158	0.16	0.428802	11.696	3.0433
775.178	1.23684	0.655847	0.0438596	0.205687	264.982	4.41635	0.149123	0.404235	12.1316	2.91324
784.946	1.17797	0.548991	0.0169492	0.129631	265.551	4.62176	0.118644	0.373697	12.3983	2.94142
794.989	1.23577	0.559293	0.00813008	0.090167	266.203	4.63939	0.105691	0.380099	12.9431	2.94011
804.927	1.17094	0.545998	0.042735	0.203129	267.017	4.60506	0.0940171	0.34698	13.1538	2.80276
814.932	1.31496	0.793833	0.0314961	0.175346	266.89	4.96052	0.110236	0.382729	14.0157	2.94657
825.094	1.27119	0.675088	0.0169492	0.129631	267.788	4.59627	0.101695	0.355418	14.2542	2.73685
835.083	1.33058	0.810231	0.0495868	0.217992	267.917	4.88294	0.107438	0.383007	14.876	2.85064
845.074	1.43697	0.971096	0.0504202	0.219736	268.723	4.44538	0.193277	0.541143	15.1849	2.8611
855.101	1.40336	0.866704	0.0336134	0.180994	269.664	4.15235	0.193277	0.541143	15.6134	2.7743
865.021	1.31405	0.816834	0.0826446	0.276489	269.81	3.90793	0.330579	0.610852	15.9339	2.90326
875.004	1.47934	0.940737	0.0661157	0.249517	270.455	3.9833	0.330579	0.637553	16.1405	2.70588
885.114	1.45238	0.91745	0.015873	0.125483	270.524	3.55688	0.380952	0.679496	16.8889	3.11698
895.189	1.48333	0.916546	0.025	0.15678	270.617	3.42797	0.383333	0.712238	17.4083	2.8741
905.055	1.42857	0.787309	0.0336134	0.180994	270.773	3.58537	0.394958	0.679213	18.2101	3.08049
915.093	1.544	0.911433	0.048	0.214626	271.392	3.86443	0.408	0.69672	18.224	3.33811
924.905	1.60526	1.06943	0.0175439	0.131866	271.36	3.7087	0.429825	0.677963	19.2018	3.49508
935.019	1.5814	1.00544	0.0465116	0.211411	271.814	3.88862	0.418605	0.645872	19.7519	3.72498
945.045	1.66379	1.03792	0.0517241	0.22243	271.879	3.84517	0.465517	0.715433	20.6207	3.6011
954.926	1.776	1.18365	0.08	0.300537	272.4	3.77599	0.368	0.62908	20.976	3.62221
965.06	1.66129	1.00314	0.0645161	0.246667	271.75	3.79479	0.427419	0.652368	22.5484	4.05321
974.964	1.69492	1.14361	0.0847458	0.279691	271.568	3.77685	0.389831	0.599628	23.5254	4.29811
984.968	1.85271	1.21257	0.0465116	0.211411	271.481	3.73141	0.410853	0.656844	23.9767	4.57484
995.145	1.69167	1.19379	0.0666667	0.25049	271.717	3.70596	0.433333	0.670298	24.6417	4.5629
1005.06	1.86179	1.19648	0.0731707	0.291146	271.829	3.84688	0.430894	0.713813	25.0325	4.55555
1015.04	1.76033	1.29759	0.0247934	0.156141	271.653	4.14269	0.479339	0.75387	26	4.36081
1025.09	1.90476	1.25493	0.0714286	0.258567	272.048	4.21019	0.5	0.766812	26.5714	4.86527
1035.17	1.68852	0.962795	0.0901639	0.315026	271.68	3.99021	0.598361	0.788972	27.2295	4.45137
1045.15	1.784	1.12583	0.056	0.230847	272.04	4.10232	0.584	0.763946	28.04	4.52662
1055.01	1.91453	1.09523	0.0598291	0.23819	271.949	3.62902	0.692308	0.781924	28.2991	4.21668
1064.98	2.16406	1.33267	0.09375	0.292626	271.539	3.73091	0.648438	0.748645	29.1484	4.58531
1075.02	2.1	1.39266	0.0916667	0.289765	271.475	3.31273	0.7	0.76257	30	4.49837
1084.94	2.14516	1.36563	0.0564516	0.231728	271.379	3.42775	0.645161	0.712188	30.6694	4.49339
1094.93	2.08943	1.30578	0.105691	0.308699	271.122	3.26076	0.739837	0.876257	31.5122	4.44708
1104.91	2.02479	1.3383	0.157025	0.387476	271.017	3.49758	0.727273	0.816497	32.157	4.49446
1114.93	2.16535	1.47338	0.0787402	0.270399	271.008	3.30583	0.811024	1.02145	32.5433	4.51058
1125	2.20168	1.42365	0.218487	0.554789	270.437	3.65837	0.890756	0.972415	33.6891	5.20877
1134.92	2.07937	1.41197	0.111111	0.315524	270.46	3.44244	0.992063	1.06955	34.1429	4.99073
1144.88	2.32773	1.51327	0.0840336	0.307528	270.143	3.41553	0.991597	1.02093	34.8571	4.97159
1154.77	2.12097	1.44037	0.169355	0.39759	270.194	3.29739	1.05645	1.12837	35.4516	5.42256
1164.78	2	1.2531	0.114754	0.320039	270.336	3.61953	1.09836	1.05556	35.7951	5.49972
1174.91	2.17323	1.42592	0.204724	0.405098	270.425	3.69796	1.1811	1.2046	36.0236	5.88172
1184.93	2.20833	1.3022	0.191667	0.435713	270.333	3.28821	1.125	1.089	36.4917	5.63899
1194.95	2.5814	1.61389	0.155039	0.404073	269.946	3.30319	1.22481	1.11971	37.1395	6.09783
1205.07	2.39669	1.59937	0.115702	0.369461	269.835	3.44806	1.2562	1.06089	37.8926	6.00528
1215.06	2.54762	1.53679	0.150794	0.380893	269.905	3.07618	1.33333	1.04307	38.3889	6.09783
1225.13	2.33871	1.71026	0.185484	0.483331	269.71	3.61293	1.37097	1.05513	38.9355	5.8598
1235.09	2.73171	1.66976	0.219512	0.453341	269.561	3.68903	1.44715	1.04962	39.3171	6.04399
1245.05	2.70732	1.58234	0.154472	0.362878	269.496	3.65157	1.54472	1.1612	39.7642	5.9397
1255.1	2.37302	1.60367	0.18254	0.407937	269.865	3.5785	1.53175	1.1777	40.2857	5.98512
1265.08	2.69167	1.93072	0.25	0.489383	269.092	3.66908	1.59167	1.35036	41.15	5.90065
1275.05	2.78125	1.6455	0.257812	0.489996	269.117	3.76185	1.65625	1.39987	41.4297	6.14866
1285.11	2.64754	1.86274	0.237705	0.464496	268.721	3.84033	1.68033	1.40405	42.623	6.25535
1295.06	2.77419	1.94994	0.217742	0.451924	268.887	3.67636	1.74194	1.30584	42.9677	6.60861
1304.99	2.68293	1.70013	0.219512	0.471075	268.602	3.62988	1.6748	1.27714	43.7724	6.72262
1314.98	2.95161	1.6422	0.193548	0.435748	267.976	3.51411	1.71774	1.29138	44.75	6.76387
1325	3.096	1.76171	0.224	0.455504	267.872	3.56275	1.704	1.238	44.992	6.29836
1334.98	3.26016	1.5409	0.154472	0.405546	267.382	3.42489	1.73984	1.19998	46.1545	6.55623
1344.96	3.25397	1.95933	0.301587	0.555263	267.103	3.6306	1.76984	1.16731	46.5556	6.44181
1354.99	2.99187	1.70099	0.235772	0.497227	267.228	3.6074	1.86179	1.2696	47.4634	6.72077
1365.01	3.18254	1.81285	0.174603	0.421034	266.349	3.54698	1.84127	1.27381	48.4524	6.29108
1375.1	3.03226	1.88246	0.266129	0.461684	266.185	3.64562	1.80645	1.30463	49.4919	6.57229
1385.03	3.33333	1.90627	0.268293	0.462941	266.236	3.59435	1.76423	1.25503	49.5447	6.38807
1395.08	3.54331	1.93447	0.346457	0.622054	265.528	4.27957	1.91339	1.30945	50.4882	6.85087
1405.07	3.36066	1.99199	0.229508	0.542216	265.746	3.89227	2.01639	1.39647	50.9016	6.53586
1415.05	2.94444	1.58647	0.261905	0.492805	265.754	4.15439	2.04762	1.41905	51.8016	6.79061
1425.09	3.31452	1.87568	0.290323	0.522256	265.508	4.16235	2.08871	1.47065	51.9355	6.87725
1435.09	3.25806	2.04371	0.354839	0.627209	265.339	4.89381	2.25806	1.64228	52.6129	7.30376
1445.1	3.13492	1.66062	0.357143	0.625643	265.389	4.34138	2.42857	1.80855	52.7222	7.53301
1455.09	3.10656	1.72396	0.360656	0.531108	264.574	4.3559	2.5	1.82838	54.2705	7.78644
1465.07	3.58268	1.69238	0.322835	0.589348	264.85	3.81118	2.65354	1.91227	53.5591	7.20742
1475.03	3.29412	1.8792	0.403361	0.68047	264.168	4.12582	2.72269	1.95684	55.2017	7.71151
1485.03	3.55385	1.92117	0.346154	0.643531	264.238	4.20004	2.76923	1.98654	54.9462	7.31072
1495.11	3.7	1.92986	0.341667	0.628401	263.425	4.10915	2.81667	1.8379	56.3583	7.77822
1505.04	3.63281	1.91089	0.328125	0.590067	264.055	4.14939	2.94531	1.9003	55.75	7.14198
1515.06	3.38017	2.06662	0.371901	0.620916	263.926	4.35539	3.06612	1.74038	56.7934	7.71893
1525.03	3.57812	1.90981	0.453125	0.685731	263.516	4.43143	2.94531	1.87108	57.2266	7.79886
1535.09	3.9918	2.09484	0.368852	0.605769	262.656	4.41405	3.21311	1.938	58.2049	8.28913
1545.08	3.44444	1.9902	0.404762	0.568205	262.754	4.54081	3.26984	2.13696	58.873	7.84651
1555.07	3.51639	2.04993	0.303279	0.558767	262.443	4.61053	3.42623	2.10044	59.7213	8.16995
1565.03	3.592	2.05605	0.472	0.690675	262.632	4.3395	3.456	2.12324	59.776	8.01698
1575.04	3.78226	2.01038	0.330645	0.580465	262.161	4.79734	3.49194	1.91484	60.7016	8.66821
1585.04	4.12903	1.97121	0.379032	0.606104	262.46	4.45465	3.45968	1.9481	60.2177	8.18839
1594.88	3.86777	1.73177	0.561983	0.762589	262.017	4.50922	3.33058	1.72911	61.7355	8.3574
1604.84	3.99213	2.06442	0.496063	0.76505	262.008	4.56609	3.51969	1.83377	61.6063	7.92641
1614.88	4.44715	2.27316	0.439024	0.60254	261	4.4648	3.53659	1.79385	62.626	7.79386
1624.87	4.03968	2.24642	0.515873	0.701246	261.413	4.07778	3.79365	1.93212	62.5317	7.13603
1634.9	4.02419	2.21401	0.387097	0.566112	260.871	4.22914	3.58065	1.99632	63.9355	7.51664
1644.9	3.616	2.05875	0.536	0.735549	261.312	4.10825	3.744	2.1549	63.928	7.56496
1654.9	3.84677	2.19402	0.475806	0.692159	260.605	4.33331	3.50806	2.01819	65.1532	7.71341
1664.93	3.83333	1.98293	0.484127	0.701246	260.524	4.21941	3.85714	2.00685	65.3889	7.51635
1674.95	3.97581	1.99782	0.580645	0.744593	259.815	4.25482	3.70161	2.09133	66.3952	7.46027
1684.98	3.9127	1.88051	0.579365	0.730514	260.278	4.53368	4.11111	2.09465	65.9841	7.72009
1694.97	4.18699	2.01775	0.658537	0.797838	259.691	4.24289	3.77236	2.11866	66.9024	7.87027
1704.97	4.24603	2.41557	0.650794	0.782994	259.571	4.90294	4.10317	2.08932	66.8571	7.91425
1714.99	4.03226	1.92939	0.596774	0.720426	259.613	4.20164	4.04032	2.173	67.6694	7.54361
1725.03	4.15079	1.90186	0.531746	0.712028	259.159	3.88724	4.21429	2.0104	68.2698	7.52852
1735.01	4.11382	1.93841	0.577236	0.768308	259.163	3.90748	4.00813	2.00612	68.9106	7.51502
1745.05	4.13386	2.15422	0.582677	0.760544	259.213	4.00125	4.31496	1.96275	69.0866	7.37652
1755.03	4.4918	2.33637	0.516393	0.718511	258.607	3.8667	4.18033	1.98763	69.9262	7.56915
1765.03	4.80159	2.13174	0.404762	0.595699	258.079	3.96102	4.43651	1.87828	70.4286	7.00335
1774.97	4.0082	1.96875	0.614754	0.754564	258.385	3.543	4.08197	1.70362	71.1557	6.8285
1785.01	4.28906	2.07403	0.585938	0.726629	257.812	4.06396	4.40625	1.86741	71.6484	6.85116
1794.99	4.27273	2.04939	0.644628	0.762228	258.091	3.86437	4.40496	1.82382	71.719	6.80346
1804.93	4.66142	2.25804	0.724409	0.793597	258.283	4.21053	4.65354	2.06012	71.4173	7.13858
1814.94	4.7541	2.05427	0.622951	0.912067	258.705	3.86484	4.64754	1.9914	71.2705	7.08162
1824.95	4.56693	2.42536	0.653543	0.829782	258.843	4.23969	4.93701	2.06923	71.4252	7.59231
1834.96	4.56098	2.18844	0.512195	0.693835	258.569	4.20008	4.82114	2.03668	72.0407	7.5622
1845	5.15748	2.32797	0.716535	0.825176	257.898	4.64422	4.85827	2.03822	72.2913	8.11339
1855.01	5.17073	2.05939	0.577236	0.724378	258.041	4.78967	4.65854	1.85909	72.7073	8.16603
1865.04	5.41732	2.39524	0.732283	0.867846	257.535	4.70021	4.9685	2.06227	73.0079	7.94075
1875.06	5.28455	2.21959	0.617886	0.752268	258.13	4.30775	4.89431	2.06379	72.9756	7.71677
1885.09	4.96063	2.40172	0.724409	0.85149	257.78	4.03342	5.17323	2.07056	73.7638	7.21711
1895.1	5.36585	2.48031	0.699187	0.858277	257.382	4.35423	5.14634	2.18296	73.9024	7.38454
1905.1	4.96032	2.196	0.857143	0.935643	256.944	3.95233	5.39683	2.00032	74.6587	7.36496
1915.12	4.79032	1.9434	0.774194	0.881967	256.75	3.70152	5.3871	2.07466	75.2903	6.52796
1925.15	4.7381	2.3054	0.730159	0.842973	256.619	3.76905	5.66667	1.9308	75.4762	6.84306
1935.17	4.87903	2.19235	0.870968	0.979196	256.597	4.11604	5.45161	1.87995	75.7581	6.86853
1945.08	5.33333	2.09083	0.723577	0.889841	256.211	4.0291	5.50407	1.85266	76.2358	6.82339
1955.1	4.93701	2.28087	0.661417	0.828275	256.827	3.7461	5.66929	1.83032	76.0787	6.71956
1965.09	5.20492	2.48944	0.803279	0.799166	256.639	3.65012	5.78689	2.00919	76.2459	6.44918
1975.1	5.15625	2.17153	0.796875	0.899338	256.648	3.46089	5.88281	1.71433	76.5	6.43196
1985.09	5.69421	2.95196	0.719008	0.848755	256.314	4.10088	5.99174	2.02689	76.9008	6.8098
1995.04	5.2126	2.36586	0.645669	0.831212	256.543	3.90107	6.19685	2.0199	77.2126	6.77136

## Sheet: weak ligand 1%
	number of LecA at different bound states
time	one strong ligand	standard deviation	one weak ligand	standard deviation	two strong ligands	standard deviation	two weak ligands	standard deviation	one strong+one weak	standard deviation
4.36468	1	0	0	0	3.16964	3.42458	0	0	0.0267857	0.162182
15.0014	0.990099	0.0995037	0	0	12.4653	4.3556	0	0	0.108911	0.37151
24.9906	1	0	0	0	21.02	5.00097	0	0	0.19	0.464823
34.8393	1	0	0	0	29.2143	4.98089	0	0	0.204082	0.475355
45.1108	1	0	0	0	36.703	5.41026	0	0	0.346535	0.590519
55.1967	1	0	0	0	44.301	5.60258	0	0	0.475728	0.861424
65.2526	1	0	0	0	51.6863	5.19326	0	0	0.578431	0.938044
75.0195	1	0	0	0	58.62	4.86957	0	0	0.72	0.964836
85.0116	0.990741	0.096225	0	0	65.7963	5.23068	0	0	0.787037	0.957517
95.0379	1	0	0	0	72.2929	5.26299	0	0	0.989899	1.08322
104.825	0.980583	0.138662	0.0194175	0.138662	78.5146	5.00365	0	0	1.09709	1.09826
114.799	1	0	0	0	85.3238	4.97396	0	0	1.33333	1.19829
125.106	1	0	0	0	91.3868	5.37998	0	0	1.42453	1.12078
135.165	1	0	0	0	97.5644	5.4542	0	0	1.43564	1.18673
145.012	1	0	0	0	103.077	5.51906	0.00961538	0.0980581	1.51923	1.31445
155.038	0.990654	0.0966736	0	0	108.832	5.15328	0.0280374	0.165856	1.6729	1.37892
164.898	1	0	0	0	114.433	5.34765	0.0192308	0.138	1.68269	1.44319
175.042	0.991071	0.0944911	0	0	119.705	5.56475	0.0178571	0.133027	1.83036	1.42619
185.026	0.980392	0.139333	0.00980392	0.0990148	125.412	5.46157	0	0	1.98039	1.42801
194.937	0.971698	0.166622	0.00943396	0.0971286	129.557	5.84739	0	0	2.13208	1.5921
204.906	0.980583	0.138662	0.00970874	0.0985329	134.252	5.63727	0	0	2.21359	1.60055
215.103	1	0	0	0	139.411	5.80083	0	0	2.26786	1.52447
225.167	1	0	0	0	143.412	5.80091	0	0	2.53922	1.51345
235.141	0.981308	0.136071	0.00934579	0.0966736	147.944	5.70969	0	0	2.74766	1.60831
245.111	0.981481	0.135445	0.0185185	0.135445	152.046	5.85715	0	0	2.87963	1.68954
255.073	0.981308	0.136071	0	0	156.374	5.27994	0.0186916	0.136071	3.19626	1.73987
265.111	0.990741	0.096225	0	0	160.333	5.12279	0.0277778	0.165102	3.5	1.79042
274.975	1	0	0	0	164.283	4.84376	0.0566038	0.232182	3.74528	1.82606
284.911	0.991071	0.164154	0.00892857	0.0944911	168.098	4.69226	0.0357143	0.186411	3.99107	1.82819
294.916	1	0	0	0	171.973	4.63084	0.0630631	0.244179	4.35135	1.74068
304.981	0.982143	0.188982	0.00892857	0.0944911	175.375	4.88079	0.0446429	0.207447	4.48214	1.73974
314.958	0.990909	0.165649	0.0181818	0.13422	178.627	5.26693	0.0363636	0.18805	4.84545	1.90695
324.985	1	0.138013	0.00943396	0.0971286	182.226	5.1126	0.0471698	0.213009	5.15094	2.03209
334.824	0.990566	0.0971286	0	0	185.472	4.8916	0.0566038	0.232182	5.34906	1.97625
344.861	0.991304	0.209245	0.026087	0.160092	188.487	4.91394	0.0608696	0.240137	5.70435	2.16825
355.098	1.00909	0.0953463	0	0	191.345	4.93152	0.0636364	0.245221	5.99091	2.24015
365.023	0.990826	0.0957826	0	0	194.266	5.65136	0.0642202	0.246277	6.3211	2.27662
374.951	1	0.136717	0	0	196.833	5.48149	0.0462963	0.211106	6.7037	2.33326
384.866	0.963964	0.230727	0.018018	0.13362	199.288	5.28701	0.0720721	0.25978	7.24324	2.39779
394.779	1	0	0	0	202.126	5.46745	0.036036	0.187225	7.77477	2.45203
404.978	0.990909	0.213982	0.0181818	0.13422	204.3	5.69814	0.0363636	0.18805	7.88182	2.60814
414.899	0.982301	0.132443	0.00884956	0.0940721	207.124	5.45621	0.0353982	0.185607	8.36283	2.59141
424.953	0.99115	0.0940721	0.0176991	0.132443	209.133	5.65607	0.0530973	0.225226	8.92035	2.6496
434.973	0.972973	0.284747	0.045045	0.208344	211.288	5.72457	0.045045	0.208344	9.41441	2.64048
444.921	0.956522	0.204824	0.0347826	0.184031	213.583	5.88483	0.0782609	0.269757	10.1565	2.66752
454.991	1	0.188982	0.0176991	0.132443	215.044	5.5732	0.0619469	0.242133	10.7876	2.89535
465.078	0.981651	0.191565	0.00917431	0.0957826	217.211	5.14795	0.0550459	0.229123	11.3578	3.16088
475.007	0.99115	0.163422	0	0	218.699	5.01584	0.079646	0.27195	11.6991	3.11645
485.024	0.991304	0.161986	0.026087	0.160092	220.774	4.6492	0.0956522	0.295401	12.0435	3.05904
494.819	1.01786	0.231802	0.0267857	0.162182	222.661	4.78088	0.107143	0.310685	12.8036	3.29302
505.096	0.991597	0.205674	0.0168067	0.12909	223.958	4.52188	0.201681	0.402952	13.2521	3.44501
515.228	0.945946	0.296582	0.0630631	0.244179	225.856	4.59416	0.216216	0.41353	14.1081	3.3854
524.961	1.00901	0.316098	0.00900901	0.0949158	226.775	4.66064	0.189189	0.393435	14.7928	3.90132
534.939	0.974359	0.27735	0.017094	0.130179	228.598	4.73079	0.230769	0.423137	15.4188	4.16934
545.149	0.982609	0.186501	0.0173913	0.131296	229.809	5.11087	0.26087	0.479161	15.8348	4.2487
554.967	1.00901	0.2521	0.00900901	0.0949158	231.063	5.2765	0.261261	0.441314	16.4595	4.25929
564.947	1.03361	0.258181	0.00840336	0.0916698	231.63	4.85356	0.285714	0.489601	17.437	4.05186
575.244	1.05172	0.22243	0	0	232.681	5.40467	0.344828	0.591291	18.3621	4.2373
585.126	1.01818	0.30234	0.0181818	0.13422	234.127	5.60326	0.363636	0.586191	18.5818	4.27148
594.91	1.00862	0.309156	0.0258621	0.159412	235.233	5.64355	0.422414	0.591988	19.2931	4.23652
604.946	1.00862	0.279617	0.0344828	0.183257	236.112	6.02426	0.448276	0.609274	20.1379	4.70688
614.958	0.964912	0.263732	0.0438596	0.205687	236.763	5.4078	0.429825	0.594507	21.193	4.45206
625.04	0.966387	0.317105	0.0756303	0.265524	237.63	5.1943	0.453782	0.607131	21.7227	4.14754
635.166	1.00855	0.307821	0.042735	0.203129	238.333	5.03265	0.461538	0.663565	22.9402	4.06264
645.136	1.09565	0.374023	0.00869565	0.0932505	239.078	5.19809	0.556522	0.73974	23.8957	4.31313
654.96	1.06034	0.462297	0.0258621	0.159412	239.586	4.93447	0.568966	0.760139	24.5431	4.19812
665.155	0.925	0.264496	0.0833333	0.277544	240.117	4.95218	0.666667	0.823329	25.6167	4.27654
675.386	1.02586	0.245346	0.0258621	0.159412	241.017	5.38433	0.681034	0.819322	26.5	4.59962
685.201	1.03509	0.323964	0.0263158	0.160779	241.991	5.31069	0.77193	0.841775	27.0351	4.726
695.067	1.08475	0.463658	0.0423729	0.202297	242.593	4.89066	0.889831	0.90378	27.6271	4.39463
705.02	1.01724	0.51046	0.0948276	0.294248	243.172	4.98916	0.896552	0.87853	28.4741	4.55013
715.071	1	0.374634	0.0521739	0.223351	243.652	5.25164	0.982609	0.954974	29.2	4.6964
725.087	1.05882	0.299551	0.0168067	0.12909	244.025	5.26495	1.07563	1.04281	30.479	4.55447
735.004	1.0354	0.421079	0.0530973	0.225226	244.301	5.36504	0.982301	0.935245	31.7876	4.72352
745.041	1.02419	0.45018	0.0967742	0.323079	245.032	5.39035	1.08871	0.987829	32.121	4.51482
755.055	1.08108	0.506954	0.0630631	0.244179	245.027	5.0927	1.11712	1.06804	33.3514	4.44082
765.046	1.01653	0.407911	0.0578512	0.234433	245.545	4.78017	1.17355	1.12307	34.1405	4.15393
775.135	1.03361	0.485951	0.0840336	0.278611	246.059	5.16063	1.10924	1.07191	34.916	4.39487
785.001	1.02609	0.467559	0.0869565	0.283004	246.122	4.84523	1.16522	1.08361	35.7826	4.41644
795.088	1.07438	0.485889	0.0661157	0.249517	246.537	5.22819	1.27273	1.13284	36.5455	4.63861
805.052	1.06195	0.448871	0.0707965	0.257627	246.389	5.25669	1.22124	1.2007	37.7788	4.75044
814.921	1.01724	0.456504	0.0948276	0.322448	246.379	4.77977	1.38793	1.11723	38.5172	4.40846
825.187	1.13492	0.556463	0.0555556	0.229976	246.786	4.63484	1.48413	1.21151	39.8333	5.27143
835.354	1.07207	0.534479	0.0810811	0.274198	247.153	5.12782	1.55856	1.19609	40.2973	5.337
845.186	1.075	0.537071	0.0666667	0.25049	247.517	5.10229	1.66667	1.25914	41.6833	5.94369
854.972	1.0614	0.55311	0.114035	0.319257	247.886	5.02517	1.58772	1.20332	42.5614	5.53994
864.858	1.23577	0.67849	0.097561	0.324281	247.935	4.81415	1.63415	1.24313	43.2602	5.44095
875.075	1.13008	0.652352	0.121951	0.328568	248.154	4.93737	1.73984	1.17234	44.5041	5.79623
885.126	1.21552	0.615821	0.0689655	0.254495	248.121	4.74049	1.80172	1.25954	44.9052	5.76342
895.105	1.15574	0.68055	0.0655738	0.248556	248.508	4.8246	1.93443	1.37713	46.3197	6.29084
904.86	1.16667	0.664081	0.0964912	0.296567	248.368	4.71537	1.96491	1.3098	46.9825	6.28523
914.707	1.13008	0.542601	0.0894309	0.286532	248.203	4.25606	1.95122	1.34806	48.3089	6.12591
924.911	1.21488	0.697694	0.0661157	0.249517	247.95	3.91972	2.09091	1.36626	49.3306	6.04757
935.126	1.11475	0.632413	0.0983607	0.29903	247.893	3.52748	2.09836	1.46817	50.5574	6.54046
945.026	1.21186	0.760698	0.0932203	0.291981	247.814	3.9526	2.27966	1.49578	51.4068	6.70659
954.907	1.21008	0.662225	0.117647	0.41531	246.958	4.27328	2.33613	1.56377	52.9412	6.84612
964.949	1.28689	0.686102	0.057377	0.233521	246.5	3.97357	2.39344	1.62398	54.5164	6.67577
975.021	1.19328	0.692298	0.092437	0.368036	247.025	3.62539	2.66387	1.59064	54.8403	6.39383
985.021	1.18033	0.749836	0.139344	0.347733	246.754	3.60512	2.54098	1.55955	56.2951	6.58785
995.07	1.09091	0.619139	0.14876	0.357332	246.554	3.68771	2.90909	1.60208	57.2479	6.25471
1005	1.15517	0.764466	0.146552	0.355193	246.474	4.16499	2.99138	1.66548	58.3103	7.04817
1014.89	1.16529	0.649963	0.107438	0.310957	246.843	4.46656	3.04959	1.68251	58.4876	6.94036
1024.96	1.19167	0.802264	0.133333	0.34136	247.125	4.44492	3.26667	1.72833	59.4083	6.92274
1035.04	1.16129	0.702922	0.120968	0.351368	246.903	4.70499	3.3629	1.5478	59.8548	6.94542
1045.05	1.12069	0.75935	0.12931	0.336999	247.25	4.81822	3.78448	1.68784	60.3966	6.93558
1054.97	1.33065	0.740487	0.0967742	0.323079	246.685	4.91285	3.87903	1.71361	61.379	7.66747
1065.09	1.28099	0.858518	0.132231	0.340151	246.752	4.90626	3.95041	1.77882	62.3802	7.27124
1075.02	1.34746	0.766579	0.127119	0.334526	246.542	5.46104	3.94068	1.87786	63.4661	7.84212
1084.82	1.21667	0.757964	0.133333	0.365148	246.367	4.81059	4.09167	1.83338	64.4333	6.96297
1094.73	1.19167	0.74806	0.175	0.38156	246.4	4.66599	4.33333	1.81651	65.2333	6.91209
1104.76	1.18699	0.782489	0.211382	0.409959	245.862	4.52375	4.63415	1.8916	66.2195	6.66227
1114.89	1.18548	0.702689	0.145161	0.375977	245.387	4.10574	4.83871	2.08123	67.4032	6.48942
1125.06	1.26613	0.807575	0.217742	0.46957	244.355	4.49786	4.98387	2.12604	68.9597	6.59687
1135.06	1.34167	0.893448	0.191667	0.454591	244.525	4.1464	5.075	2.37693	69.6667	6.38451
1145.1	1.304	0.844565	0.208	0.463089	244.432	4.12376	5.16	2.69528	70.488	6.6752
1155.17	1.325	0.890307	0.166667	0.396059	244.208	4.4963	5.33333	2.56785	71.725	7.11722
1165.15	1.41935	0.902542	0.169355	0.417538	243.855	4.58647	5.46774	2.52929	72.5968	6.78103
1174.97	1.26087	0.879463	0.217391	0.434935	243.548	4.86528	5.47826	2.41831	73.887	7.95356
1184.8	1.34677	0.846267	0.193548	0.416673	243.548	4.84114	5.73387	2.64147	74.6048	8.07668
1194.93	1.29752	0.872206	0.239669	0.465918	243.05	4.87998	5.73554	2.47914	75.4132	8.72799
1204.97	1.37398	0.843474	0.186992	0.3915	242.829	5.0322	6.00813	2.78313	76.6829	8.64729
1214.95	1.36752	0.846884	0.205128	0.42626	241.949	5.15258	5.93162	2.54858	78.094	8.70492
1224.95	1.3125	0.893987	0.234375	0.49381	242.164	5.00516	6.00781	2.5051	78.8516	8.39862
1234.95	1.38793	0.872493	0.146552	0.355193	241.759	4.90363	6.24138	2.70465	79.8621	8.44717
1244.9	1.42276	1.05588	0.211382	0.448166	241.854	4.97318	6.46341	2.81766	79.7886	8.39228
1254.94	1.4065	1.01495	0.227642	0.492784	241.22	4.72443	6.43089	2.58648	81.8293	8.2935
1264.99	1.43802	1.01565	0.272727	0.547723	241.182	4.88365	6.45455	2.75983	82.0992	8.53562
1274.92	1.55645	0.998392	0.258065	0.457476	240.347	4.50121	6.47581	2.70039	83.75	8.40598
1284.97	1.33058	0.830546	0.190083	0.414609	240.43	4.64906	6.61983	2.80255	84.5785	8.35938
1295	1.488	0.963997	0.256	0.490293	239.92	5.15971	6.688	2.72508	85.6	8.81805
1304.97	1.34454	0.969335	0.268908	0.481831	239.832	4.70362	7.08403	2.84807	86.2521	8.17522
1314.95	1.54839	1.21879	0.282258	0.534356	239.218	4.23796	7.34677	2.877	86.6452	8.069
1324.97	1.35833	0.914825	0.258333	0.526537	239.425	4.51266	7.59167	2.88577	87.2167	8.28909
1335.03	1.43651	0.959133	0.206349	0.443936	238.976	4.78241	7.79365	3.02342	88.0238	7.73921
1344.99	1.51695	1.0918	0.313559	0.550045	239.322	4.72108	8.0678	3.09874	88.1864	8.06485
1354.91	1.54472	1.21636	0.300813	0.511106	239.195	4.32617	7.9187	3.17416	89.2846	7.29644
1365	1.67742	1.22672	0.241935	0.466277	238.758	4.52162	8.25	3.14326	89.8548	7.29148
1375	1.50833	0.97873	0.225	0.457661	238.933	4.44903	8.24167	2.98454	90.75	7.27058
1384.97	1.38017	0.950931	0.289256	0.507248	238.521	4.22512	8.52066	3.03067	91.7686	7.14815
1395	1.6746	1.19217	0.309524	0.464143	238.286	4.37604	8.73016	3.0051	91.881	7.23393
1404.89	1.52991	1.04694	0.290598	0.509561	237.829	4.3654	8.90598	3.0989	93.0598	7.6882
1414.85	1.5	1.17217	0.298387	0.540699	238.177	4.18096	9.29032	3.24545	93.3065	7.7451
1424.88	1.65041	1.10129	0.268293	0.48032	237.634	4.15729	9.19512	2.97987	94.3089	7.80514
1435.03	1.608	1.06934	0.264	0.525848	237.384	4.65553	9.736	3.15499	94.904	8.39203
1445.09	1.66942	1.35024	0.264463	0.528655	236.719	4.43889	9.57025	3.01338	96.3471	8.03608
1455.15	1.7381	1.24051	0.34127	0.621774	236.865	4.57358	9.98413	3.1138	96.5317	8.63267
1465.2	1.60656	1.15392	0.327869	0.521324	236.713	4.12106	9.82787	2.9139	97.6967	8.07904
1475.23	1.69106	1.14613	0.357724	0.588553	236.057	4.23742	10.3008	2.89979	98.6341	8.17761
1485.18	1.56557	1.13536	0.377049	0.634124	235.852	4.01788	10.1639	2.84114	99.418	7.55896
1495.07	1.56667	1.098	0.35	0.559862	235.117	4.20121	10.5417	2.83998	100.883	8.43182
1504.99	1.66129	1.16093	0.395161	0.595628	234.371	4.40707	10.5806	2.8459	102.218	8.18243
1515.07	1.80488	1.16407	0.235772	0.463085	233.504	4.31044	10.6829	2.72004	103.748	8.39457
1524.93	1.68595	1.19047	0.371901	0.659952	233.769	4.34504	11.0579	2.85861	103.438	7.86648
1534.9	1.52033	1.18287	0.349593	0.613826	233.976	4.35036	11.0976	2.57483	103.984	7.67686
1544.87	1.89431	1.3356	0.398374	0.596985	233.244	4.0617	11.5528	2.55498	104.813	7.31756
1554.75	1.65289	1.24305	0.38843	0.568212	233.157	4.16535	11.6033	2.58354	105.81	6.95499
1564.8	1.85039	1.22849	0.322835	0.602665	233	4.01584	12.1024	2.84754	106.15	7.16592
1574.81	1.74167	1.10382	0.425	0.694062	233.125	4.49942	12.4	2.9403	106.633	7.52021
1584.87	1.53906	1.02644	0.398438	0.606264	232.953	4.035	12.7188	3.0609	107.094	6.94686
1594.92	1.75833	1.1952	0.333333	0.598785	232.892	4.01216	12.8083	3.02176	107.675	6.84665
1604.85	1.74194	1.01909	0.475806	0.60437	232.742	4.09614	12.8226	3.121	108.363	6.67154
1614.94	1.72222	1.26263	0.373016	0.575974	232.897	4.08476	13.0556	3.03132	108.786	6.53435
1624.87	1.73333	1.12072	0.383333	0.567811	232.817	3.88486	13.125	3.09123	109.758	6.55423
1634.88	1.94488	1.39902	0.362205	0.586478	231.803	4.04153	13.189	3.18661	110.63	6.90388
1644.93	1.92623	1.33093	0.409836	0.626602	232.025	3.81485	13.4262	2.99012	111.418	6.61683
1655	2.06349	1.24416	0.436508	0.638699	231.397	4.17627	13.5159	2.9819	111.897	6.69188
1665.02	1.89516	1.41317	0.532258	0.691828	231.29	4.03193	13.7742	2.88207	113.04	7.08531
1674.99	1.95041	1.33449	0.429752	0.71678	230.967	3.97478	13.9917	2.92545	113.14	6.12958
1685	1.94488	1.31721	0.535433	0.753776	231.008	3.96512	14.3937	2.76359	113.669	6.51866
1695.02	1.84167	1.22985	0.45	0.646256	230.683	4.57796	14.6917	2.52316	114.333	6.95403
1705.02	1.7907	1.37883	0.51938	0.626258	230.543	4.69709	14.8372	2.7917	114.992	7.17907
1715.14	1.81356	1.10127	0.381356	0.639437	229.975	4.48256	14.8305	2.74969	116.153	7.2154
1725.13	1.94656	1.55075	0.503817	0.672241	229.939	4.18009	15.1298	3.00358	116.496	7.53185
1735.2	1.90435	1.23526	0.443478	0.651467	229.487	4.64789	15.3478	3.231	117.322	7.75903
1745.17	2.06061	1.49175	0.568182	0.783349	229.023	4.9106	15.6364	3.33218	118.258	7.89784
1755.22	2.17094	1.3976	0.444444	0.675232	229.607	4.98092	15.7778	3.23001	118.291	8.30461
1765.21	2.27481	1.47311	0.526718	0.767897	228.962	4.81089	16	3.27226	119.435	8.25003
1775.24	2.31624	1.39364	0.495726	0.783713	229	4.81556	15.9829	2.96527	120.06	8.27678
1785.13	2.15504	1.37755	0.496124	0.771808	227.752	4.76155	15.8372	3.19861	122.225	7.86233
1794.92	2.10526	1.41026	0.561404	0.741143	227.132	4.69704	16.0877	3.43218	123	8.15991
1804.92	2.1203	1.4926	0.533835	0.680339	226.94	4.24221	16.3835	3.41725	123.699	8.19181
1814.93	1.98276	1.35764	0.603448	0.732824	227.095	5.11091	16.75	3.4663	123.707	9.35486
1824.96	2.1	1.3402	0.615385	0.697555	227.038	5.17658	16.7846	3.56117	124.423	9.72798
1834.94	2.11765	1.35407	0.537815	0.734038	226.84	5.78716	16.9244	3.53951	124.714	10.1231
1844.94	2.01562	1.27967	0.578125	0.769593	226.633	5.39447	17.125	3.4068	125.438	9.93899
1854.87	2.19835	1.45842	0.743802	0.890027	226.62	5.95155	17.0992	3.79562	125.86	10.2065
1864.9	2.22222	1.50141	0.579365	0.673536	226.54	5.80848	17.3968	3.74183	126.325	9.79945
1874.86	2.39837	1.42426	0.601626	0.807139	225.772	5.87271	17.6911	4.00232	127.146	10.2275
1884.92	2.312	1.49416	0.544	0.746	225.552	5.56263	18.008	3.91749	127.632	9.6583
1894.81	1.99174	1.41713	0.636364	0.795822	225.826	5.30044	18.3058	3.88554	127.959	9.24337
1904.88	2.38583	1.55353	0.543307	0.639393	224.921	5.52858	18.0709	3.82179	129.031	9.46333
1914.86	2.36066	1.61637	0.663934	0.829325	224.902	5.1013	18.5164	3.92962	129.221	8.92625
1924.84	2.392	1.57037	0.552	0.700875	224.344	4.91722	18.16	4.07471	130.504	8.69615
1934.82	2.26613	1.52544	0.524194	0.703807	223.919	5.31388	18.8952	4.10397	130.96	8.98544
1944.85	2.22764	1.43042	0.560976	0.702995	223.911	5.10064	18.6341	4.18285	131.642	9.02195
1954.83	2.13492	1.51448	0.65873	0.868679	223.937	4.92625	18.9524	4.10435	131.889	9.15574
1964.88	2.27642	1.39261	0.682927	0.917204	223.935	4.88849	18.9593	4.30097	132.398	8.89349
1974.82	2.28	1.49515	0.584	0.731591	224.064	4.83559	19.4	4.19677	132.568	8.78996
1984.87	2.28226	1.5853	0.725806	0.858612	222.815	4.72559	19.2823	4.22836	134.008	8.41939
1994.85	2.216	1.57902	0.648	0.825559	223.216	4.85031	19.76	4.29065	133.888	9.03596

## Sheet: weak ligand 3%
	number of LecA at different bound states
time	one strong ligand	standard deviation	one weak ligand	standard deviation	two strong ligands	standard deviation	two weak ligands	standard deviation	one strong+one weak	standard deviation
4.20642	1	0	0	0	3.30973	3.79163	0	0	0.0973451	0.297748
15.1096	1	0	0	0	11.81	4.51864	0	0	0.66	0.75505
25.1565	1	0	0	0	19.5161	4.76767	0	0	1	0.84699
34.9586	1	0	0	0	26.3564	5.60818	0	0	1.28713	0.96267
44.9496	1	0	0	0	33.5825	5.3165	0	0	1.84466	1.31922
54.9646	1	0	0	0	40.703	5.39174	0	0	2.36634	1.56667
65.0433	0.990476	0.09759	0.00952381	0.09759	47.6667	5.44318	0	0	2.84762	1.8281
74.7709	1	0	0	0	54.3535	5.53341	0.010101	0.100504	3.31313	1.9982
84.767	0.990566	0.0971286	0.00943396	0.0971286	60.7642	5.08509	0.0283019	0.166622	3.83019	1.96867
94.9772	1	0	0	0	67.0463	5.0537	0.00925926	0.096225	4.49074	2.00698
104.944	0.99	0.1	0.01	0.1	73.11	4.9765	0.02	0.140705	5.17	2.30088
114.928	0.990476	0.09759	0.00952381	0.09759	78.6952	5.52638	0.0285714	0.167398	6.12381	2.39268
124.939	0.980769	0.138	0.00961538	0.0980581	84.1731	5.27762	0.0384615	0.193239	6.78846	2.66102
134.845	1	0	0	0	89.9905	5.26873	0.0380952	0.192344	7.6381	2.92576
144.975	0.990741	0.096225	0.00925926	0.096225	94.8056	5.02788	0.0462963	0.211106	8.2963	2.88489
155.102	0.971963	0.165856	0.0280374	0.165856	99.9159	5.23436	0.102804	0.36172	9.11215	2.7242
164.949	0.980198	0.140014	0.019802	0.140014	104.634	4.90657	0.148515	0.40954	9.88119	2.83297
174.715	0.990385	0.0980581	0.00961538	0.0980581	109.558	4.99092	0.134615	0.370193	10.7115	3.1582
184.756	0.990909	0.165649	0.00909091	0.0953463	113.645	4.96517	0.190909	0.394816	11.4182	3.19513
195.053	0.990566	0.0971286	0.00943396	0.0971286	118.358	4.85247	0.216981	0.414148	12.3491	3.10772
204.987	0.962264	0.23602	0.0471698	0.213009	122.651	4.9915	0.283019	0.452606	13.0849	3.23704
214.965	0.971429	0.167398	0.0190476	0.137348	127.238	5.04122	0.333333	0.566139	13.5905	3.44377
224.947	0.95614	0.205687	0.0438596	0.205687	131.316	5.56747	0.403509	0.605569	14.3158	3.56809
235.225	0.953704	0.211106	0.037037	0.189733	135.185	5.57724	0.472222	0.647906	15.1019	3.51749
245.173	0.936364	0.245221	0.0545455	0.22813	138.691	5.44656	0.527273	0.713038	16.4636	3.69149
255.073	0.961905	0.192344	0.0380952	0.192344	141.695	5.64175	0.628571	0.81166	17.6952	3.71101
264.971	0.962264	0.191462	0.0283019	0.166622	144.802	5.82019	0.735849	0.897636	18.7736	3.79544
274.923	0.990476	0.169572	0.0190476	0.137348	147.752	5.31829	0.809524	1.00092	20.1619	3.60588
284.849	0.936937	0.278936	0.0540541	0.22715	151.135	5.56039	0.900901	1.04407	21.4324	3.80818
295.003	0.900901	0.30015	0.0900901	0.287609	153.901	5.08644	0.954955	1.06504	22.5225	4.16227
304.891	0.990566	0.0971286	0.00943396	0.0971286	156.462	4.97264	1.10377	1.11209	23.8774	4.34402
315.016	0.955357	0.207447	0.0267857	0.162182	158.652	5.27395	1.15179	1.10861	25.2321	4.72483
325.265	0.954955	0.208344	0.045045	0.208344	161.306	5.60161	1.15315	1.22992	27.1261	4.85259
335.238	0.980583	0.138662	0.0194175	0.138662	163.621	5.0237	1.34951	1.36273	28.2816	5.14385
344.742	0.92381	0.266575	0.0666667	0.25064	165.971	5.09422	1.40952	1.42569	29.4667	5.53497
354.876	0.921739	0.269757	0.0608696	0.240137	167.774	4.99308	1.51304	1.41648	31.1043	4.97427
365.047	0.946903	0.294009	0.079646	0.27195	169.575	5.14053	1.62832	1.36405	33	4.99821
374.894	0.95098	0.294418	0.0490196	0.216975	171.039	5.7625	1.63725	1.31095	34.6471	5.26458
384.91	0.925	0.264496	0.0833333	0.277544	173.333	5.60812	1.86667	1.40786	36.0083	5.49331
395.004	0.9	0.330415	0.0909091	0.288795	175.2	5.60439	2.00909	1.35792	37.5455	5.43458
404.908	0.934579	0.24843	0.0560748	0.231149	176.131	6.00328	2.30841	1.43679	39.6262	6.16062
414.956	0.982759	0.227759	0.0344828	0.183257	178.129	5.58029	2.42241	1.43951	40.7241	6.11852
425.23	0.947368	0.260772	0.0526316	0.224283	179.009	6.08712	2.52632	1.60315	42.6404	6.77336
435.197	0.913462	0.315015	0.0865385	0.282519	180.298	6.40067	2.59615	1.61016	44.9423	7.06534
445.037	0.927928	0.25978	0.0630631	0.244179	181.108	5.7625	2.72072	1.77442	46.2342	6.39454
454.992	0.93578	0.312553	0.0825688	0.276501	182.257	5.87115	2.80734	1.72389	48.2018	6.3037
464.997	0.905172	0.322448	0.0862069	0.281887	182.828	5.33777	3.06034	1.8941	50.1379	6.62524
475.113	0.877193	0.355497	0.131579	0.339525	183.763	5.43555	3.18421	1.96233	51.9649	6.26965
485.076	0.935185	0.247347	0.0648148	0.247347	184.528	5.64935	3.46296	2.17645	54.0185	7.10006
494.965	0.920354	0.303009	0.0884956	0.315026	185.407	5.53663	3.64602	2.04817	55.4602	6.97193
504.987	0.903509	0.296567	0.0877193	0.284135	185.982	5.23768	4.09649	2.15739	57.1404	7.13322
515.129	0.863248	0.369202	0.111111	0.315621	186.368	5.85838	4.02564	2.06139	59.7863	7.78463
525.011	0.833333	0.374415	0.157407	0.365882	186.722	5.41861	4.38889	1.96147	61.3148	7.77324
535.006	0.886957	0.318032	0.104348	0.307049	186.626	5.52421	4.6087	2.15087	63.713	8.17974
545.084	0.947826	0.291502	0.0695652	0.255526	187.574	5.48852	4.71304	2.19155	65.4087	7.5706
555.046	0.858407	0.397924	0.159292	0.367578	187.248	5.64347	4.9469	2.29456	67.9646	7.57101
565.012	0.868421	0.339525	0.131579	0.339525	187.649	6.52562	5.45614	2.49296	69.6316	8.76564
574.987	0.926606	0.261987	0.0733945	0.261987	187.266	5.64316	5.77982	2.6224	71.9633	8.471
585.046	0.915966	0.307528	0.092437	0.290867	187.118	5.93921	6.20168	2.88356	73.8571	8.54627
595.128	0.873874	0.333497	0.126126	0.333497	186.234	6.18643	6.90991	3.1	76.3063	8.67577
605.004	0.87931	0.376602	0.146552	0.355193	186.103	6.14941	6.9569	3.05996	78.6293	8.40758
614.981	0.889908	0.342633	0.119266	0.325598	186.138	6.0453	7.17431	3.2141	80.5963	8.40097
625.031	0.782609	0.414276	0.217391	0.434935	186.461	6.05427	7.54783	3.1323	82.4261	7.91075
635.125	0.810345	0.393729	0.198276	0.421588	186.25	6.42938	7.73276	3.00538	84.6379	8.38674
645.063	0.901786	0.327695	0.0982143	0.298942	186.188	6.36507	8.10714	3.20854	86.7321	8.14285
655.128	0.913793	0.362814	0.112069	0.31682	186.517	6.10272	8.5	3.08573	88.431	8.28537
665.185	0.743363	0.458623	0.247788	0.433651	187.142	6.61285	8.9646	3.01759	89.6991	8.43979
674.964	0.853211	0.35553	0.155963	0.389071	187.183	6.48383	9.57798	2.8941	91.1743	8.46326
684.833	0.855932	0.419104	0.169492	0.376785	186.864	6.03114	10.1525	2.65261	93.1949	8.29402
694.998	0.912281	0.313739	0.0701754	0.25657	186.219	6.44618	10.5965	2.59243	95.0614	8.15805
705.039	0.869565	0.363263	0.13913	0.347597	185.774	6.00301	11.3043	2.77259	97.7652	8.45248
714.987	0.875	0.467406	0.169643	0.377006	185.295	5.84582	11.625	2.92896	99.5089	8.09292
725.098	0.789916	0.429307	0.193277	0.417363	184.941	5.45598	12.1092	3.07199	102.017	8.00104
735.286	0.826087	0.380693	0.173913	0.380693	184.852	5.86731	12.7652	3.18805	103.809	8.49551
745.236	0.884956	0.458106	0.150442	0.359097	185.195	6.33282	13.2389	3.15457	104.673	8.33714
755.011	0.854545	0.354172	0.145455	0.354172	185.3	6.41465	13.6545	3.11091	106.573	8.40103
764.91	0.780702	0.415598	0.201754	0.403082	185.807	6.7939	14.2281	3.31271	108	8.47902
775.153	0.866667	0.408591	0.175	0.38156	185.608	7.07855	14.7667	3.49726	108.967	9.03581
784.973	0.834862	0.419739	0.192661	0.39621	185.183	6.94444	15.0826	3.67959	111.413	9.22979
794.806	0.847458	0.464595	0.186441	0.391123	185.076	6.71159	15.839	4.0361	112.915	9.34941
805.054	0.777778	0.437688	0.230769	0.423137	185.128	7.01297	16.2051	3.88529	114.838	9.82428
815.179	0.848739	0.444146	0.168067	0.375507	185.092	6.91718	17.1092	3.85717	115.487	10.2129
825.186	0.867257	0.590164	0.212389	0.432008	184.788	6.3266	18.1062	4.06282	117.08	9.50201
835.038	0.87069	0.407114	0.163793	0.394395	183.328	6.79741	18.2931	3.89429	120.5	9.87795
845.159	0.815126	0.468796	0.218487	0.414967	183.168	6.71492	19.0588	3.99426	121.807	9.67022
855.227	0.73913	0.479161	0.286957	0.454321	183.104	6.21737	18.9565	4.10689	123.357	8.91007
865.078	0.894737	0.428383	0.122807	0.329665	182.763	5.91429	20.0088	3.89121	125.079	9.14596
874.901	0.913043	0.409647	0.121739	0.328415	182.061	6.16055	19.8957	4.02269	127.643	9.51102
884.938	0.791667	0.447135	0.216667	0.413701	181.6	6.10056	20.7167	3.94752	129.075	9.30362
895.001	0.787611	0.432008	0.221239	0.41693	181.522	6.34161	21.5841	4.23574	130.265	10.1753
904.923	0.863248	0.506951	0.205128	0.405532	180.863	5.75342	21.7265	4.33833	132.342	10.2748
915.111	0.793388	0.426563	0.231405	0.423484	180.802	5.49942	22.6198	4.4502	133.901	10.1918
925.191	0.828829	0.464638	0.198198	0.40045	181.045	5.3723	22.955	4.27336	135.036	9.9031
935.039	0.773109	0.420592	0.252101	0.436055	180.328	4.99001	23.1597	4.34328	136.622	9.42409
945.062	0.752137	0.489651	0.290598	0.455991	180.034	5.49597	24.5043	4.44046	137.658	9.47061
955.016	0.869565	0.386658	0.13913	0.347597	179.748	6.48053	24.7739	4.70733	139.426	10.3059
965.012	0.813559	0.48831	0.228814	0.42186	180.025	6.16367	26.0847	4.95031	139.568	10.4042
975.048	0.855932	0.439024	0.20339	0.424854	178.864	6.09317	26.4492	4.97961	141.966	10.5983
984.993	0.765217	0.483598	0.278261	0.450104	178.774	5.98545	26.8261	4.75221	143.496	10.4289
994.855	0.817391	0.450781	0.208696	0.408155	177.73	5.80883	27.5826	4.93641	145.426	10.0656
1004.95	0.866667	0.44784	0.183333	0.388562	178.075	6.65748	28.5833	5.0035	145.817	10.4688
1015.03	0.817391	0.450781	0.2	0.401751	177.235	5.95205	29.2522	5.02248	148.104	9.65126
1024.98	0.756303	0.520208	0.277311	0.449564	176.782	5.71077	29.7143	4.68525	149.58	9.71936
1035.02	0.794872	0.500663	0.247863	0.433629	176.889	5.98097	30.2137	4.61786	150.744	10.4165
1045.03	0.788136	0.450103	0.262712	0.441984	176.153	5.4704	31.2881	5.0317	153.034	8.94803
1054.99	0.824561	0.519455	0.236842	0.427022	175.623	5.67776	31.9912	5.04755	153.632	9.35179
1064.76	0.789916	0.565595	0.260504	0.459591	175.815	5.59504	32.916	5.35293	154.933	8.73017
1074.88	0.739496	0.477674	0.302521	0.461292	175.546	6.1874	33.9664	5.50952	155.067	9.06262
1084.97	0.830508	0.527939	0.228814	0.441656	175.076	5.96594	34.4576	5.44851	157.39	9.08557
1095.16	0.729508	0.481679	0.295082	0.475664	174.926	5.09929	35.4262	5.88164	158.213	8.1679
1105.13	0.745614	0.512005	0.307018	0.482016	174.64	4.71699	35.7632	5.82686	159.789	8.62541
1115.1	0.758333	0.502027	0.316667	0.501817	174.367	5.22588	36.9417	5.96389	161.033	8.58368
1125.13	0.735043	0.498155	0.324786	0.488295	173.573	5.44457	37.1709	6.48645	162.487	8.83334
1135	0.741071	0.440015	0.276786	0.469038	173.304	6.02074	37.8304	5.94553	163.777	9.59796
1144.97	0.737705	0.572125	0.368852	0.501252	173.197	5.83752	38.5082	5.49266	164.779	9.00185
1155.03	0.805085	0.543154	0.271186	0.446468	172.61	6.16585	39.0169	5.42546	166.492	9.42695
1164.91	0.765217	0.518609	0.295652	0.458332	172.13	5.87967	38.9739	5.20199	167.957	9.62489
1175.03	0.743802	0.540508	0.330579	0.489701	171.752	6.29455	40.0579	5.20464	169.545	9.57253
1184.97	0.747826	0.510306	0.313043	0.465761	171.904	6.28138	40.5478	4.84541	169.652	9.63095
1195.07	0.696721	0.49609	0.344262	0.477086	172.008	5.59146	41.2787	5.16706	170.926	9.82926
1204.95	0.80531	0.548674	0.274336	0.448167	172.195	5.68183	41.8319	5.09885	171.85	9.17121
1214.8	0.781513	0.539297	0.352941	0.497251	171.756	5.90456	42.6303	5.13688	172.622	9.566
1224.93	0.713115	0.472019	0.336066	0.523981	171.303	5.696	43.4508	5.0076	174.033	9.22889
1234.87	0.732759	0.533369	0.336207	0.47446	171.181	6.34185	44.3879	5.24491	174.569	9.67491
1244.9	0.796748	0.677016	0.333333	0.522708	171.081	6.06332	44.9268	5.19169	175.472	9.4802
1254.97	0.844828	0.503957	0.275862	0.467857	170.793	6.44106	45.3707	5.20122	176.638	9.78321
1265.01	0.743802	0.540508	0.347107	0.527743	169.496	7.05824	45.6694	5.74803	179.355	10.3906
1275.06	0.773109	0.511511	0.294118	0.457572	169.454	6.99364	46.4118	6.06799	180.445	10.0344
1284.81	0.736842	0.61042	0.350877	0.479352	168.325	7.09293	47.307	6.13005	181.64	10.7901
1294.87	0.698413	0.510213	0.349206	0.495055	168.937	7.10802	47.7857	6.42695	182.19	11.1418
1304.98	0.743363	0.477695	0.256637	0.458623	168.628	6.43816	48.3628	5.94628	183.469	10.2235
1315.01	0.861789	0.517326	0.276423	0.48419	168.008	6.795	48.7642	5.96586	185.276	10.7286
1325.19	0.773109	0.494666	0.268908	0.445267	168.294	6.47859	49.7899	6.05746	185.571	10.2796
1335.04	0.724138	0.50366	0.387931	0.555941	167.164	6.01006	50.0948	6.05766	187.716	9.94402
1345.03	0.766129	0.557417	0.33871	0.492003	166.427	6.45834	50.4516	5.58796	189.919	10.1137
1354.95	0.787611	0.58936	0.336283	0.474541	166.558	5.39831	51.292	5.61198	190.23	9.28902
1364.95	0.830645	0.594306	0.354839	0.55865	166	5.23124	51.7177	5.84148	191.605	9.80362
1374.95	0.675439	0.488733	0.368421	0.502439	165.439	5.41063	52.1228	6.33314	193.509	10.6682
1384.97	0.8	0.457905	0.28	0.450806	164.768	5.77276	52.904	6.26102	194.912	12.0188
1395.05	0.784483	0.524297	0.353448	0.547791	164.879	6.05792	53.6121	6.22725	195.767	11.037
1404.99	0.857143	0.556711	0.277311	0.468035	164.504	6.2489	53.6975	5.95257	196.815	11.4802
1415.18	0.679688	0.639064	0.421875	0.511434	164.203	6.70686	54.7188	5.9657	198.203	12.0029
1425.18	0.777778	0.517603	0.314815	0.486224	164.315	6.58893	55.3889	6.33759	198.565	11.4126
1434.97	0.732283	0.526275	0.346457	0.494059	163.976	6.72293	56	6.23482	199.283	12.3923
1444.92	0.584071	0.546509	0.495575	0.519682	163.027	6.78951	57.4248	6.50934	201.133	12.7794
1454.91	0.717742	0.563965	0.346774	0.477874	163.315	6.6116	57.7903	6.21992	200.927	12.2316
1464.95	0.627119	0.519642	0.457627	0.564537	162.856	6.69006	58.8644	6.42633	201.686	12.2228
1475.01	0.768595	0.588222	0.355372	0.514126	162.595	6.7052	58.9008	6.13108	203.074	11.7609
1485.13	0.782258	0.592095	0.379032	0.519423	162.339	6.62207	60.4435	6.26943	203.282	12.1492
1495.03	0.669643	0.59105	0.446429	0.534221	162.116	6.60296	60.4821	6.11597	205.08	11.7972
1504.92	0.736	0.494225	0.344	0.509649	161.984	7.02299	61.408	5.8834	205.608	12.3575
1514.86	0.754386	0.541408	0.394737	0.574047	161.096	6.52832	62.0175	5.83093	207.149	12.0208
1524.78	0.782258	0.592095	0.379032	0.519423	161.121	6.37014	62.9516	6.04032	207.548	11.4561
1534.89	0.752066	0.551981	0.38843	0.538081	160.521	6.43053	63.719	5.77527	208.455	12.1908
1544.87	0.675	0.582122	0.433333	0.514223	160.492	6.67995	63.775	5.34281	209.642	11.871
1555.15	0.620968	0.519423	0.5	0.548464	159.565	7.03908	64.371	5.55456	211.605	11.7866
1565.27	0.841667	0.635052	0.333333	0.523937	159.367	7.10419	65.425	5.49662	211.567	11.5727
1575	0.657895	0.577283	0.5	0.51953	159.298	6.65314	66.1404	5.69719	212.289	10.8617
1584.92	0.75	0.619795	0.427419	0.543601	158.282	7.07516	66.2823	5.56785	214.04	11.0537
1594.98	0.716667	0.537397	0.441667	0.546891	159.85	6.92171	67.8083	5.47154	212.533	11.0148
1605.04	0.768595	0.559171	0.355372	0.545581	159.099	6.65883	68.2066	5.56015	213.967	10.9102
1614.98	0.633333	0.660193	0.575	0.643813	160.233	6.87308	68.9917	6.18958	213.467	11.5961
1624.98	0.783333	0.663367	0.375	0.519575	160.5	6.26314	70.0167	6.28187	213.217	11.0691
1635.06	0.811475	0.684322	0.377049	0.519502	160.607	6.51832	70.6639	6.59528	214.631	11.155
1645.09	0.675	0.52119	0.416667	0.543616	160.733	6.32154	71.5083	6.46776	214.442	10.8223
1655.02	0.675214	0.569771	0.452991	0.594453	159.94	7.39908	71.3333	7.01845	216.573	12.5487
1665	0.77686	0.555092	0.355372	0.497653	159.05	7.0862	71.9091	6.97973	218.893	12.3773
1675.1	0.791667	0.592613	0.358333	0.498668	157.95	7.62663	71.4833	7.38268	221.033	13.6412
1685.1	0.75	0.583383	0.458333	0.56354	158.383	7.90084	73.2167	7.33953	220.558	14.0837
1695.05	0.623932	0.612041	0.538462	0.609387	157.274	7.29386	73.2564	7.12469	222.838	13.8769
1705.07	0.748031	0.603804	0.480315	0.628053	157.512	7.55495	73.8976	7.12567	223.055	14.172
1715.12	0.880342	0.671622	0.384615	0.57003	157.658	7.37676	75.0256	7.42835	223.009	13.8909
1724.87	0.788136	0.625002	0.398305	0.525257	157.542	7.56131	75.9576	7.44024	223.39	13.9499
1734.89	0.704918	0.651616	0.5	0.53397	156.746	7.26086	76.6148	7.52346	224.451	13.7745
1744.97	0.741667	0.572417	0.391667	0.507023	156.933	6.74846	77.4333	7.39831	225.108	12.9704
1754.95	0.68595	0.577827	0.438017	0.575797	156.091	6.8313	77.876	7.31616	226.711	13.3513
1764.96	0.596639	0.557223	0.462185	0.579157	156.336	6.77893	79.1008	7.41893	226.975	13.2866
1774.97	0.666667	0.553183	0.512195	0.591828	155.846	6.47192	79.6423	6.70103	227.496	13.3081
1784.95	0.691667	0.61897	0.508333	0.608011	155.458	6.34829	80.1167	6.5442	229	12.6876
1794.94	0.7	0.602516	0.466667	0.607147	154.775	6.50593	81.1583	6.64969	229.783	12.9129
1804.94	0.760331	0.671128	0.512397	0.620695	155.273	6.43299	81.6364	6.6995	229.512	13.2011
1815.04	0.682927	0.577119	0.487805	0.591828	154.959	6.64855	82.3496	6.46045	231.236	12.9311
1825.12	0.764706	0.592408	0.453782	0.673316	155.328	6.69063	82.8487	6.78063	230.958	13.0523
1835.05	0.683333	0.660829	0.5	0.621735	155.608	6.33955	84.0583	6.669	230.9	12.1361
1845.02	0.719008	0.685847	0.479339	0.646776	154.711	5.97695	84.5702	7.20975	232.835	12.5056
1854.95	0.708333	0.627062	0.516667	0.579529	155.25	5.528	85.1667	7.56411	232.108	11.7536
1865.03	0.645161	0.600725	0.556452	0.588541	154.145	5.587	86.3548	7.85146	234.339	11.9653
1875.11	0.768595	0.704277	0.446281	0.561997	153.843	5.53325	86.281	7.5952	234.587	11.7613
1885.12	0.775	0.666894	0.491667	0.59403	153.375	5.40162	87.7083	7.6129	235.525	11.91
1895.08	0.770492	0.779774	0.565574	0.642666	153.238	5.49839	87.6311	7.89937	236.689	11.3938
1904.88	0.801724	0.675276	0.456897	0.549976	152.991	6.37863	88.3707	7.45599	236.776	12.1391
1914.94	0.79845	0.604409	0.44186	0.557715	152.333	6.28656	89.3643	7.87891	238.14	12.2313
1925.07	0.737288	0.576283	0.508475	0.650388	152.102	6.35877	89.3814	8.0955	238.585	12.5489
1935.1	0.776	0.64588	0.464	0.575634	151.368	6.15857	90.328	7.77379	239.888	12.2179
1945.06	0.801724	0.700557	0.465517	0.581318	150.69	6.22256	90.4569	7.62535	241.034	11.9731
1954.92	0.739837	0.611869	0.512195	0.632013	150.61	6.1239	91.2114	7.5142	242	11.4627
1964.92	0.708333	0.627062	0.575	0.656736	151.433	6.20888	91.875	7.84253	241.817	12.0217
1974.86	0.841667	0.755883	0.5	0.608069	150.917	6.05796	92.55	7.72625	242.908	11.4003
1985	0.72	0.576418	0.456	0.58893	151.224	5.86111	93.16	8.50275	243.256	11.2069
1994.99	0.735043	0.674577	0.529915	0.637515	150.641	5.7722	93.5897	8.04315	243.821	11.4249

## Sheet: weak ligand 5%
	number of LecA at different bound states
time	one strong ligand	standard deviation	one weak ligand	standard deviation	two strong ligands	standard deviation	two weak ligands	standard deviation	one strong+one weak	standard deviation
4.36723	0.982609	0.131296	0.0173913	0.131296	2.92174	3.17376	0.00869565	0.0932505	0.330435	0.557591
15.111	1	0	0	0	10.87	3.96106	0.04	0.196946	1.21	0.945964
25.0177	0.979798	0.141407	0	0	18.404	4.47195	0.0505051	0.220099	2.29293	1.31903
34.9728	1	0	0	0	25.9495	5.24963	0.0606061	0.239821	3.06061	1.70125
45.0202	1	0	0	0	32.835	5.18878	0.0873786	0.28377	4.27184	1.93621
55.042	0.989583	0.102062	0.0104167	0.102062	40.2917	5.61749	0.114583	0.32019	4.84375	2.23996
64.8987	1	0	0	0	46.7864	5.96501	0.174757	0.406496	5.74757	2.50771
74.8711	0.98	0.140705	0.01	0.1	53.76	6.0954	0.19	0.464823	6.43	2.64482
84.7929	0.990291	0.0985329	0.00970874	0.0985329	59.3883	6.09763	0.213592	0.435	7.51456	2.68205
95.2018	0.964286	0.186411	0.0357143	0.186411	65.625	6.4948	0.267857	0.553159	8.33036	3.00866
105.289	1	0	0	0	71.3131	6.04177	0.343434	0.574307	9.56566	3.03437
114.958	0.971154	0.168185	0.0192308	0.138	76.6635	6.03487	0.384615	0.596229	10.5673	3.14308
124.971	0.963636	0.18805	0.0272727	0.163622	82.1364	6.17256	0.390909	0.636727	11.7909	3.16545
135.049	0.980583	0.138662	0.0194175	0.138662	86.6311	6.4428	0.524272	0.826576	13.068	3.45351
145.05	0.990741	0.096225	0.00925926	0.096225	91.6019	6.94967	0.490741	0.802978	14.4259	3.75463
155.061	0.981481	0.135445	0.0185185	0.135445	96.4074	6.92825	0.638889	0.814108	15.7778	4.10683
164.96	0.970588	0.169792	0.0294118	0.169792	100.304	7.29952	0.705882	0.827596	17.3039	4.35274
174.86	0.981481	0.19245	0.0277778	0.165102	104.343	6.98618	0.814815	0.866275	18.7407	4.26761
184.944	0.962963	0.189733	0.037037	0.189733	108.352	7.00376	0.925926	0.882898	20.287	4.30182
195.09	0.909091	0.288795	0.0909091	0.288795	112.027	6.72318	1.02727	1.03569	22	4.33251
204.985	0.932039	0.25291	0.0679612	0.25291	115.67	6.96404	1.21359	1.08149	23.5146	4.47184
215.128	0.936937	0.244179	0.0540541	0.22715	118.532	7.00885	1.35135	1.17279	25.4865	4.81261
225.156	0.895238	0.307715	0.104762	0.307715	121.952	6.21162	1.47619	1.18561	27.2952	4.59708
235.098	0.93578	0.246277	0.0642202	0.246277	124.752	5.78497	1.6789	1.24633	29.1743	4.69208
245.348	0.972222	0.165102	0.0277778	0.165102	127.083	6.47515	1.76852	1.35071	31.5926	5.43274
255.098	0.942857	0.233229	0.047619	0.21398	129.8	6.18061	1.98095	1.44768	33.5714	5.57615
264.811	0.935185	0.247347	0.0555556	0.230129	132.259	6.6027	2.07407	1.569	35.5648	5.78149
274.768	0.943925	0.231149	0.0560748	0.231149	134.121	6.83872	2.28972	1.62533	37.9813	5.97318
284.784	0.944954	0.229123	0.0642202	0.246277	136.073	7.24915	2.47706	1.50059	39.9817	5.90352
294.936	0.965217	0.184031	0.0347826	0.184031	138.383	6.73897	2.67826	1.47819	41.9217	6.07865
305.087	0.878505	0.328239	0.102804	0.305132	140.794	6.7317	2.92523	1.56435	44.0748	5.82075
314.921	0.935185	0.282616	0.0648148	0.247347	142.657	7.15145	3.13889	1.75328	46.1204	6.01822
324.937	0.954128	0.250382	0.0458716	0.210173	144.284	6.77699	3.46789	1.74042	48.1101	5.82355
335.095	0.926606	0.261987	0.0733945	0.261987	145.706	7.17674	3.70642	1.94985	49.8991	6.06896
345.128	0.943396	0.232182	0.0566038	0.232182	147.396	7.38038	4.01887	1.92221	52.3774	6.29051
354.92	0.915094	0.341368	0.0943396	0.293689	148.594	7.49448	4.20755	1.9209	54.8585	6.46373
364.832	0.919643	0.273067	0.0714286	0.258697	149.116	7.99971	4.60714	2.10686	57.7768	6.45527
374.959	0.866071	0.342106	0.116071	0.32175	151.134	8.03875	4.9375	1.94186	59.1339	6.13584
385.196	0.927928	0.29269	0.0630631	0.244179	151.955	7.55993	5.23423	2.00887	61.8018	6.01335
395.095	0.872727	0.334804	0.136364	0.344745	153.009	7.40505	5.66364	2.06	63.8545	6.14479
404.937	0.881818	0.400271	0.136364	0.344745	153.609	7.78624	6.08182	2.13375	66.1727	6.54113
414.961	0.891892	0.311925	0.0990991	0.30015	154.775	7.05135	6.42342	2.38003	68.7387	6.5695
424.876	0.899083	0.302611	0.0917431	0.289996	154.991	6.84551	7	2.41906	71.4587	6.53131
434.787	0.881818	0.351454	0.127273	0.334804	155.464	6.37322	6.91818	2.48715	74.5091	6.57594
444.92	0.902655	0.32636	0.106195	0.309459	156.496	5.68225	7.52212	2.60527	76.6018	6.7883
455.029	0.912281	0.284135	0.0877193	0.284135	156.43	5.7499	8.20175	2.77211	79.6579	6.36755
465.12	0.848214	0.360426	0.133929	0.342106	156.955	5.37828	9.04464	2.8864	81.4196	6.26536
475.043	0.877193	0.329665	0.122807	0.329665	156.93	5.67048	9.47368	2.92747	83.8246	6.48244
485.015	0.857143	0.3515	0.133929	0.342106	156.777	5.26027	10.1964	2.93116	86.2679	6.27448
494.888	0.823009	0.383361	0.168142	0.375658	156.929	4.59176	10.8407	3.18637	88.9204	6.73098
504.937	0.866071	0.342106	0.125	0.332205	156.661	4.86864	11.5	3.26874	90.9554	6.7762
515.02	0.855932	0.352656	0.135593	0.343816	156.407	4.99784	11.9915	3.07873	93.8729	6.62622
525.071	0.873874	0.333497	0.126126	0.333497	155.775	5.33374	12.6577	3.25715	96.6667	6.66652
534.996	0.814159	0.390711	0.168142	0.375658	156.168	5.43944	13.292	3.34259	98.531	7.14777
545.028	0.814159	0.412931	0.19469	0.397726	155.646	6.08851	14.2212	3.29701	101.177	7.28284
554.919	0.836364	0.371638	0.145455	0.354172	155.245	6.74324	15.1182	3.3694	103.736	7.75742
564.877	0.834783	0.373002	0.165217	0.373002	155.243	6.44898	15.4522	3.34885	105.852	7.56521
574.885	0.872727	0.334804	0.127273	0.334804	154.945	6.16566	16.3636	3.22754	108.709	7.85925
585.088	0.847458	0.384021	0.152542	0.361079	154.127	6.42983	17.2034	3.60332	111.288	8.00225
595.116	0.847619	0.361113	0.142857	0.351605	153.857	6.5771	17.9714	3.6989	113.6	8.75917
604.941	0.811966	0.413805	0.213675	0.432097	154	6.46476	19.0256	3.71266	115.137	8.70286
615.098	0.73913	0.441031	0.243478	0.43106	153.661	6.75756	20.2522	4.07569	116.991	9.07715
624.978	0.805556	0.397618	0.194444	0.397618	154.222	6.67585	20.5741	3.93452	119	8.89292
634.906	0.75	0.434828	0.225	0.419333	153.658	6.458	21.7	4.03681	121.583	9.07817
644.963	0.830357	0.377006	0.1875	0.414408	153.821	5.72841	22.0982	4.0134	123.134	8.56506
654.837	0.830357	0.377006	0.169643	0.377006	153.196	6.10986	22.7857	4.27106	125.393	9.04778
664.708	0.72807	0.446918	0.263158	0.442292	152.939	5.92024	23.4649	3.82164	128.377	9.04892
674.913	0.756303	0.431128	0.243697	0.431128	153.05	5.88282	24.3361	3.94727	129.639	8.93928
685.084	0.8	0.423022	0.208696	0.408155	152.009	6.87545	24.7391	3.83677	132.643	9.99315
695.186	0.808696	0.416663	0.2	0.401751	152.087	6.44758	25.4783	4.2886	134.713	10.4073
705.041	0.8125	0.392067	0.178571	0.384714	152.295	6.4005	26.2321	4.46403	136.446	10.5684
714.909	0.778761	0.41693	0.221239	0.41693	152.106	6.52928	27.0708	4.20399	138.265	10.5661
724.851	0.775862	0.47706	0.224138	0.418823	151.724	6.67713	28.0948	4.35387	140.517	10.7764
734.775	0.775701	0.419083	0.214953	0.412723	151.85	5.98552	28.729	4.30351	142.467	10.8361
744.948	0.801653	0.400413	0.206612	0.426563	151.182	6.16712	29.2562	4.40176	144.636	11.2198
755.244	0.732759	0.463592	0.284483	0.453125	150.379	6.46281	30.4052	4.51852	147.603	12.2388
765.025	0.790909	0.451205	0.245455	0.45305	149.8	6.40069	31.4727	4.68397	148.727	11.7449
775.002	0.711864	0.490973	0.29661	0.47698	150.017	6.14773	32.5085	5.15362	150.119	10.8061
785.148	0.767241	0.444439	0.241379	0.429776	150.319	6.54961	33.2069	4.74299	151.491	10.9294
795.2	0.721739	0.469188	0.295652	0.477088	149.07	6.5811	33.9565	5.22039	154.696	10.4447
804.973	0.723214	0.469038	0.285714	0.453784	148.795	6.99052	35.5982	5.81774	155.438	11.0916
814.961	0.694215	0.462655	0.305785	0.462655	148.479	6.94634	36.8595	5.75805	156.372	11.3116
825.131	0.743363	0.438723	0.256637	0.458623	147.168	6.77298	37.8142	6.30129	159.319	11.8497
834.737	0.766355	0.42514	0.242991	0.430908	146.271	6.98323	38.6916	6.58531	161.626	12.735
844.781	0.669355	0.489263	0.33871	0.492003	146.653	7.66583	40.129	6.00402	161.766	12.1388
855.171	0.709402	0.455991	0.290598	0.455991	146.103	7.20199	41.0513	6.49913	164	11.6115
865.149	0.736842	0.461867	0.280702	0.451326	145.798	7.48707	42.6491	6.31052	165.623	11.5179
874.859	0.765766	0.446297	0.234234	0.42544	145.523	6.67811	42.9279	6.11958	167.234	10.9892
884.737	0.775	0.438916	0.241667	0.449011	145.517	6.62562	43.8833	5.81823	168.625	11.5293
894.959	0.708333	0.474489	0.291667	0.456435	144.1	6.42788	45.35	5.96862	171.667	11.2842
905.021	0.73913	0.460491	0.295652	0.458332	144.113	6.61307	46.0087	5.73921	172.113	11.2848
915.006	0.73913	0.497131	0.304348	0.480751	142.861	5.94844	48.0261	5.56534	173.835	9.66449
924.984	0.617391	0.505802	0.365217	0.483598	142.6	6.33121	48.5652	6.17881	175.913	9.54726
934.876	0.724138	0.448887	0.284483	0.453125	142.216	6.65132	49.5517	6.41106	176.991	10.3298
945.045	0.717742	0.46957	0.282258	0.451924	141.54	6.53745	50.7097	6.19438	178.992	9.4055
955.057	0.705357	0.477199	0.303571	0.461866	141.152	6.322	51.3571	6.20064	180.777	10.1606
964.894	0.735043	0.443209	0.264957	0.443209	140.838	6.06851	52.4274	5.87854	182.427	9.02135
975.042	0.739496	0.459591	0.268908	0.445267	140.227	6.13608	53.916	6.00223	184.218	9.17731
985.17	0.706897	0.511047	0.310345	0.464642	140.103	6.42465	54.681	6.31162	185.414	10.0105
995.032	0.654867	0.495874	0.362832	0.482959	140.248	6.24719	55.9027	6.52326	186.407	9.89827
1005.04	0.708333	0.474489	0.291667	0.456435	139.775	6.67425	57.375	6.95612	187.75	9.83156
1015.19	0.692982	0.482016	0.315789	0.485466	139.833	6.75607	58.6754	7.99944	189.088	9.66662
1025.06	0.672414	0.506924	0.336207	0.47446	139.483	6.61156	59.3707	8.3307	190.741	9.66493
1035.07	0.652542	0.478193	0.347458	0.478193	139.814	6.81997	60.4746	8.28005	191.042	10.6702
1045.02	0.66087	0.475486	0.330435	0.472428	139.913	6.69192	61.0696	8.06957	193.452	10.5691
1054.93	0.59322	0.493328	0.415254	0.494867	139.068	6.83596	62.0678	7.78639	195.127	10.8774
1064.81	0.75	0.473195	0.25	0.434891	138.733	6.95746	63.0086	7.10113	196.353	11.3108
1074.74	0.655172	0.495255	0.362069	0.482684	138.379	6.69803	64.7931	6.89741	197.483	10.0308
1084.94	0.762712	0.48354	0.262712	0.441984	138.364	6.62895	66.178	7.06337	198.237	11.1168
1094.89	0.763158	0.466632	0.245614	0.452357	137.579	6.65841	67.3947	7.10928	199.737	11.0318
1104.9	0.677966	0.487122	0.338983	0.475383	137.11	6.02102	68.8644	7.53671	201.525	9.53869
1115.07	0.652893	0.511709	0.355372	0.497653	136.752	5.88116	69.6281	6.98824	202.843	9.21413
1125.13	0.686957	0.519197	0.365217	0.501409	137.252	5.83974	70.5652	7.21734	203.209	9.02676
1135.09	0.677966	0.469248	0.322034	0.469248	136.822	5.37743	71.7966	7.50334	205.119	9.26086
1145.11	0.65812	0.527884	0.367521	0.484204	136.624	5.2829	72.5214	7.29856	205.778	9.95517
1154.83	0.504505	0.520033	0.504505	0.502247	136.333	5.34166	73.4505	7.21077	207.333	10.2419
1164.92	0.723577	0.449058	0.276423	0.449058	135.553	5.48202	74.6992	7.50949	208.667	10.8429
1174.89	0.6875	0.484559	0.3125	0.484559	135.045	5.56273	76.4554	7.63926	210.027	10.4808
1184.83	0.74359	0.438529	0.273504	0.447675	134.991	5.66979	77.1453	7.27332	211.094	10.8517
1195.03	0.725806	0.482856	0.306452	0.46289	135.032	5.30521	78.4839	7.31018	211.226	10.9699
1205.11	0.609091	0.490187	0.390909	0.508559	134.409	5.3797	79.2273	7.39782	213.636	10.9525
1214.87	0.641667	0.531303	0.383333	0.488237	133.8	6.13106	80.2417	6.42474	215.267	11.6466
1225.05	0.621849	0.504078	0.403361	0.525927	133.79	5.97434	81.2437	6.6447	215.714	10.9042
1234.97	0.732143	0.483645	0.294643	0.477199	133.571	5.88434	82.3839	6.41823	217.491	10.4537
1244.94	0.647541	0.496635	0.385246	0.50529	133.664	6.2133	82.9016	6.9537	218.32	10.9448
1254.97	0.652174	0.496364	0.365217	0.501409	133.896	5.64035	84.2261	7.25967	218.878	9.84988
1264.94	0.596639	0.525927	0.420168	0.495673	133.437	5.11004	85.2437	7.95322	220.782	9.75041
1275.08	0.75	0.489383	0.275	0.448386	132.908	5.56851	85.8167	7.60471	222.092	10.6952
1284.94	0.633929	0.502167	0.383929	0.488527	132.232	5.95929	86.5536	7.43844	223.545	10.7325
1295	0.624	0.502638	0.392	0.490161	132.232	6.01629	88.472	7.25745	224.712	10.5806
1305.1	0.666667	0.54139	0.384615	0.488597	132.393	6.49397	89.4359	7.55256	224.932	12.09
1314.99	0.618644	0.487791	0.398305	0.525257	132.458	6.28748	90.6186	7.21101	225.61	11.9915
1325	0.658333	0.493586	0.358333	0.481521	132.092	6.35504	92.275	7.5001	226.642	11.8071
1335.17	0.605042	0.540221	0.445378	0.515809	132.101	6.45899	92.9748	7.58842	227.134	12.3754
1345.23	0.584746	0.494867	0.432203	0.497495	131.686	6.61867	93.9746	7.75089	229.203	12.7108
1355.05	0.610619	0.524977	0.424779	0.514179	132.363	6.88822	94.9381	7.8277	229.239	12.9092
1365.05	0.609756	0.506258	0.390244	0.4898	132.593	7.43368	95.7805	6.99946	229.675	13.4167
1374.95	0.513274	0.536441	0.513274	0.51953	131.903	7.99214	96.6814	6.96838	231.177	13.5937
1384.85	0.581967	0.558039	0.45082	0.499627	131.41	7.93856	98.1066	7.23263	232.311	13.2908
1394.9	0.567797	0.514388	0.466102	0.534009	131.932	8.07521	99.3898	6.81631	231.822	13.803
1404.95	0.618644	0.521659	0.432203	0.497495	131.686	7.66243	101.212	8.45991	231.729	12.8905
1415.04	0.61157	0.50616	0.38843	0.48942	129.81	7.2426	102.446	7.71141	234.463	12.4573
1424.96	0.663793	0.47446	0.353448	0.515065	129.991	6.89107	103.405	7.32355	234.81	12.4739
1434.76	0.581197	0.529139	0.470085	0.550433	128.915	6.15682	104.316	7.80986	237.077	11.5027
1444.94	0.56	0.514311	0.448	0.515189	128.56	6.04072	105.048	7.08571	238.056	11.1993
1455.07	0.62931	0.519702	0.422414	0.513316	127.793	6.58525	106.543	7.53818	239.905	11.0304
1464.97	0.504202	0.5187	0.554622	0.547684	127.462	6.69529	106.412	7.4018	241.202	10.9487
1474.98	0.625	0.535504	0.425	0.496416	127.283	7.05701	107.5	7.29337	242.342	11.0761
1484.93	0.672414	0.489469	0.344828	0.477374	126.164	6.64235	109.431	7.79769	244.44	10.7835
1494.95	0.631148	0.501252	0.368852	0.484484	126.656	6.74784	109.943	7.47149	244.607	11.1047
1504.93	0.710526	0.560083	0.324561	0.470278	126.64	7.21739	111.772	7.67485	245.211	12.2268
1514.77	0.618644	0.521659	0.40678	0.52684	126.669	7.27489	112.653	7.81121	245.602	11.6253
1524.93	0.580645	0.495455	0.443548	0.498818	126.734	6.43429	114.21	7.44222	246.161	11.5226
1534.89	0.646018	0.498576	0.40708	0.545062	125.876	6.58751	115.504	7.72302	247.292	11.6854
1545	0.612903	0.536621	0.41129	0.494064	125.54	6.59687	116.944	7.56683	247.798	12.1287
1555.11	0.521008	0.501671	0.504202	0.550407	125.244	6.59991	117.95	7.75346	248.899	12.537
1565.01	0.726496	0.551236	0.34188	0.47638	124.821	6.90404	119.137	7.58277	249.547	12.4682
1574.98	0.56	0.54477	0.464	0.516564	124.312	7.18243	120.488	7.25416	250.456	12.3657
1584.96	0.619469	0.556112	0.39823	0.509549	124.31	6.85836	121.142	7.62499	251.566	12.9814
1594.97	0.626984	0.517442	0.436508	0.599947	124.81	6.60511	122.905	7.62462	251.063	12.1772
1604.93	0.678571	0.469124	0.375	0.539018	124.982	6.54985	124.607	8.59746	251.214	12.6828
1614.84	0.593496	0.509538	0.463415	0.576773	124.87	6.46549	124.943	8.60642	252.423	12.1284
1625.02	0.61157	0.50616	0.421488	0.543937	124.116	6.05143	125.669	8.25367	254	12.0623
1635.08	0.576271	0.496256	0.440678	0.515443	124.051	6.86605	126.542	7.95247	255.22	12.3642
1644.97	0.563025	0.531047	0.445378	0.499109	123.546	7.1518	127.034	7.4685	256.882	11.8223
1654.95	0.504274	0.502132	0.487179	0.501985	123.162	7.41615	128.231	7.45259	258.077	12.7713
1665.03	0.572581	0.528434	0.483871	0.533189	123.097	7.08533	128.306	7.44975	259.419	11.8658
1675.02	0.57265	0.546403	0.444444	0.516027	122.829	6.81946	129.803	7.08111	260	11.6397
1684.94	0.563025	0.546773	0.504202	0.534789	122.782	6.42316	131.622	7.88475	259.765	11.1657
1694.88	0.638655	0.516361	0.420168	0.544554	122.084	6.27556	131.437	7.64868	262.319	10.9188
1704.96	0.631148	0.517477	0.401639	0.492251	121.861	6.41836	134.09	8.07097	261.689	11.6719
1714.93	0.596491	0.51041	0.45614	0.550789	122.044	6.18647	133.43	8.02316	263.535	11.5523
1724.83	0.61157	0.568212	0.471074	0.548853	121.702	6.06856	134.612	8.61914	264.81	12.0812
1735.03	0.572581	0.528434	0.524194	0.532882	121.218	5.97224	136.008	8.88087	264.919	12.1231
1745.12	0.542373	0.564537	0.525424	0.534484	121.381	6.31227	136.466	9.76185	266.161	13.2993
1755	0.550847	0.516356	0.491525	0.566075	122.068	6.29439	138.271	8.80818	265.398	11.9787
1764.98	0.636364	0.516398	0.495868	0.564564	120.785	6.25327	139.008	8.72305	266.884	11.7758
1775.06	0.508333	0.549955	0.575	0.52919	120.925	6.2432	140.642	9.20705	267.125	12.2643
1784.98	0.541667	0.578259	0.575	0.574858	119.983	6.06406	141.05	8.88285	268.733	11.735
1795	0.563025	0.531047	0.478992	0.518288	119.756	6.17398	142.361	9.68813	270.042	11.9216
1805.09	0.5	0.502062	0.540984	0.547685	119.443	6.17252	143.074	8.69993	270.279	11.4756
1815.04	0.627119	0.610403	0.474576	0.565562	118.958	6.17743	144.771	9.12441	270.729	11.4195
1824.95	0.508333	0.549955	0.558333	0.576804	119.208	6.43506	146.108	9.56077	270.775	12.2629
1834.88	0.581197	0.529139	0.461538	0.517595	118.701	5.79724	146.658	9.27191	271.735	11.4262
1844.81	0.528926	0.533454	0.528926	0.517597	117.868	6.02487	146.752	9.96852	274.57	12.8211
1855.05	0.596774	0.524511	0.475806	0.5174	118.645	5.91566	147.403	9.28756	274.073	12.3316
1865.06	0.556522	0.51625	0.504348	0.502169	118.261	5.79184	149.061	10.016	275.374	11.8384
1874.98	0.516667	0.549764	0.566667	0.54593	118.367	6.16023	148.408	9.61485	276.942	12.3092
1885.05	0.565574	0.545268	0.47541	0.548674	117.82	6.84783	150.377	9.56952	277.107	12.037
1894.87	0.605263	0.542339	0.464912	0.518333	117.632	6.36954	151.289	10.1543	277.912	12.817
1904.79	0.57377	0.559191	0.516393	0.548983	117.369	6.30781	152.418	9.92521	278.525	13.1339
1914.96	0.552846	0.546273	0.512195	0.563447	117.642	6.77765	153.919	9.80598	278.398	13.9271
1924.96	0.612069	0.555941	0.5	0.551677	116.75	6.21481	155.095	8.59624	279.845	12.5106
1934.98	0.54918	0.531682	0.491803	0.533907	116.861	6.17555	157.049	8.94968	279.992	12.9388
1945.03	0.525	0.549446	0.508333	0.534457	116.442	6.65828	156.625	9.08694	281.633	12.281
1954.84	0.547826	0.533829	0.495652	0.567758	115.957	6.68645	158.409	9.3798	282.452	12.334
1964.8	0.584	0.541563	0.48	0.562254	116.096	6.92171	159.608	8.87175	282.488	12.6648
1974.96	0.616667	0.537397	0.433333	0.514223	116.642	7.07201	160.892	8.98158	282.367	12.5577
1984.98	0.508333	0.579711	0.583333	0.602283	116.567	6.81537	162.317	9.09241	282.367	12.0475
1995.13	0.496	0.548076	0.584	0.526461	116.504	6.95333	163.16	9.02184	283.776	12.298

## Sheet: weak ligand 7%
	number of LecA at different bound states
time	one strong ligand	standard deviation	one weak ligand	standard deviation	two strong ligands	standard deviation	two weak ligands	standard deviation	one strong+one weak	standard deviation
4.37644	1	0	0	0	2.39474	2.63274	0	0	0.403509	0.806163
14.9425	1	0	0	0	10.1031	3.86891	0.0309278	0.174022	1.84536	1.46017
24.5953	0.989691	0.101535	0.0103093	0.101535	17.2062	4.29374	0.0721649	0.260105	2.93814	1.96752
34.7912	1	0	0	0	24.1402	4.30543	0.130841	0.338813	4.3271	2.52077
44.9716	1	0	0	0	30.9604	4.48758	0.158416	0.366952	5.61386	2.71651
55.046	0.990566	0.168765	0.0188679	0.136705	36.8491	4.99865	0.169811	0.377251	7.22642	2.93836
65.1645	1	0	0	0	42.9192	5.38455	0.252525	0.436672	8.92929	3.4174
74.9309	0.97	0.171447	0.03	0.171447	48.7	5.36637	0.28	0.514045	10.42	3.7744
84.8962	0.961538	0.193239	0.0288462	0.168185	53.9423	5.56659	0.394231	0.659777	12.0385	4.11467
95.0298	0.980392	0.139333	0.0196078	0.139333	59.3235	5.65013	0.480392	0.741024	13.8922	4.34618
104.823	0.959596	0.244081	0.0505051	0.220099	64.2222	5.63255	0.555556	0.847833	15.0808	4.50323
114.881	0.962617	0.190592	0.0373832	0.190592	69.3084	5.66587	0.691589	0.915395	16.5327	4.7011
124.886	0.959596	0.197907	0.040404	0.197907	74.2929	5.82964	0.818182	0.972726	18.1919	5.29859
134.747	0.981481	0.135445	0.0185185	0.135445	78.963	6.29779	0.861111	0.980733	20.0185	5.31086
144.904	0.980769	0.138	0.0192308	0.138	83.1731	6.1002	0.961538	0.97466	21.6346	5.39158
155.092	0.971963	0.165856	0.0280374	0.165856	87.3645	6.21075	1.01869	0.941509	23.514	5.65746
165.034	0.95098	0.216975	0.0392157	0.195066	90.951	5.80436	1.13725	0.944386	25.7353	5.70726
175.284	0.972222	0.165102	0.0277778	0.165102	94.4537	6.25081	1.30556	0.980733	28.0926	5.72017
185.156	0.942308	0.272597	0.0673077	0.251767	98.3365	6.58862	1.45192	1.00368	29.7404	5.95777
194.8	0.95283	0.253812	0.0471698	0.213009	101.594	6.58393	1.78302	1.15474	31.4151	6.61005
204.874	0.964286	0.186411	0.0357143	0.186411	105.018	6.80485	2.08036	1.31614	33.4196	6.65446
214.903	0.942857	0.233229	0.0571429	0.233229	107.314	6.36292	2.34286	1.56788	36.6095	7.47752
225.041	0.921053	0.270847	0.0789474	0.270847	110.395	5.7061	2.64035	1.69396	37.886	6.60485
235.203	0.945455	0.265315	0.0545455	0.22813	113.373	5.28432	3.08182	1.74594	40.1	6.53424
245.226	0.990476	0.09759	0.00952381	0.09759	116.667	5.77572	3.32381	1.88361	41.8286	7.26749
254.88	0.951923	0.214965	0.0480769	0.214965	118.5	6.35976	3.65385	1.94472	44.4135	6.87843
264.756	0.882883	0.323018	0.117117	0.323018	120.595	5.72138	3.94595	2.01737	47.3153	6.43567
274.935	0.9375	0.243149	0.0625	0.243149	121.902	5.97587	4.17857	2.21467	49.8304	6.6575
285.175	0.900901	0.30015	0.0900901	0.287609	123.982	6.18353	4.89189	2.50944	52.6036	7.07657
295.136	0.894231	0.309031	0.105769	0.309031	125.26	6.17699	5.35577	2.73744	54.7692	6.66279
304.829	0.87037	0.337461	0.111111	0.315735	126.583	6.36892	5.59259	2.70008	57.4167	6.61791
314.987	0.922414	0.26868	0.0689655	0.254495	128.017	6.27484	6.13793	2.66995	60.4483	6.9799
325.01	0.915094	0.280065	0.0849057	0.280065	129.802	6.65964	6.42453	2.66529	62.6887	6.6309
334.848	0.908257	0.289996	0.100917	0.302611	130.972	6.68118	7.04587	2.80008	65.4495	6.89268
344.935	0.911504	0.285279	0.079646	0.27195	132.274	6.98244	7.59292	3.04032	67.9381	6.97353
354.916	0.90991	0.287609	0.0900901	0.287609	132.766	6.99864	8.18919	2.79777	70.5045	7.20085
364.996	0.889908	0.31445	0.0917431	0.289996	133.248	7.25227	8.73394	2.84684	73.6697	7.65465
374.997	0.892857	0.338442	0.107143	0.310685	134.223	7.57986	9.41964	2.79523	75.9286	7.96695
384.832	0.854545	0.354172	0.136364	0.344745	134.791	7.49078	9.76364	2.81193	79.3455	7.72514
394.965	0.882883	0.323018	0.117117	0.323018	134.847	7.18863	10.6216	2.95744	81.982	7.99316
404.966	0.872727	0.361168	0.136364	0.344745	135.609	6.84038	11.6091	3.01706	84.5091	8.01002
414.834	0.846847	0.361768	0.135135	0.343418	136.351	6.70908	12	3.31114	87.3694	8.25385
424.889	0.850877	0.357782	0.140351	0.348884	136.167	7.18395	12.5263	3.47229	91.0351	9.33822
435.014	0.842593	0.365882	0.148148	0.356903	136.315	6.89392	13.6481	3.42425	93.4444	9.14303
444.915	0.846847	0.361768	0.153153	0.361768	136.694	6.54744	14.3694	3.7024	95.5045	8.75617
455.139	0.863248	0.369202	0.136752	0.345063	136.265	6.4265	15.0342	3.6928	99.2137	9.11027
465.248	0.836364	0.371638	0.145455	0.354172	136.827	5.92129	15.6545	3.79385	101.473	8.4709
475.019	0.787037	0.41131	0.222222	0.439484	136.694	5.96792	16.4444	3.7847	104.907	8.63436
485.062	0.840708	0.391115	0.168142	0.375658	137.504	6.16314	17.3628	3.92124	106.372	8.48654
495.085	0.863636	0.344745	0.127273	0.334804	136.964	5.99377	18	4.26206	109.673	8.29071
505.01	0.876106	0.35689	0.123894	0.330928	137.31	5.47083	19.1681	4.2319	112.009	8.53093
515.006	0.864865	0.343418	0.126126	0.333497	137.928	5.8678	19.9459	4.10064	114.387	8.46294
524.944	0.761062	0.428334	0.230088	0.422764	137.637	6.08432	20.7788	4.31512	116.434	8.73711
535.051	0.859649	0.373389	0.149123	0.357782	136.912	6.65265	21.386	4.41339	119.868	8.31728
545	0.814159	0.390711	0.185841	0.390711	136.442	6.41697	22.7965	4.27233	123.168	8.33228
555.088	0.791304	0.429109	0.208696	0.408155	136.009	6.49088	23.7739	4.53845	125.391	8.58057
564.939	0.790909	0.408521	0.209091	0.408521	134.964	6.24856	25.0818	4.75285	128.118	8.55284
574.911	0.803419	0.399122	0.196581	0.399122	134.538	6.15537	25.8803	4.63525	130.744	8.72783
585.032	0.790909	0.408521	0.209091	0.408521	134.191	6.34121	27.4636	5.1894	133.118	8.38055
594.784	0.778761	0.41693	0.212389	0.410821	133.699	6.5532	28.1062	5.1899	135.929	8.57813
604.777	0.821429	0.384714	0.178571	0.384714	133.911	6.48012	29.0804	5.1028	138.107	8.27605
614.903	0.764706	0.445427	0.226891	0.420592	133.235	5.83779	30.1513	5.01462	140.538	7.84575
625.066	0.772727	0.420988	0.227273	0.420988	133.2	6.27621	32.0909	5.48985	142.009	8.37372
635.035	0.747826	0.436161	0.252174	0.436161	132.704	7.30654	33.0435	5.08591	144.174	9.58916
644.897	0.792793	0.428891	0.216216	0.41353	131.946	7.50374	34.5586	5.06087	146.486	10.5096
654.804	0.745763	0.456416	0.254237	0.437288	131.907	8.25241	36.0508	5.22134	148.924	10.9468
665.016	0.786325	0.411663	0.205128	0.405532	131.812	7.73475	37.1624	5.50228	150.564	10.5768
675.061	0.734513	0.443559	0.238938	0.428334	131.549	7.33143	38.2566	5.22319	152.796	10.7505
684.905	0.789474	0.409482	0.210526	0.430552	131.404	7.17878	40.0965	5.05189	153.921	10.5219
695.002	0.786325	0.411663	0.196581	0.399122	130.299	7.44551	41.188	5.45346	157.171	10.9696
705.076	0.747826	0.474683	0.26087	0.441031	129.661	7.00737	42.4087	6.09989	159.209	11.1705
715.039	0.767857	0.444833	0.232143	0.424097	129.545	7.5228	43.3929	6.31366	161.277	11.1146
724.863	0.721739	0.450104	0.269565	0.445676	129.443	7.49993	44.9391	6.2874	162.452	10.8395
734.991	0.726496	0.447675	0.282051	0.451934	128.846	6.92524	46.9573	6.37126	164.299	10.7256
744.989	0.721739	0.469188	0.26087	0.441031	129.383	6.90485	47.7304	6.38711	165.591	10.7654
755.042	0.74359	0.438529	0.25641	0.438529	128.761	7.39367	48.2393	6.35671	168.709	10.8231
765.165	0.73913	0.460491	0.269565	0.445676	129.4	6.82333	50.713	6.37947	169	10.1722
775.126	0.686957	0.465761	0.313043	0.465761	128.965	7.03117	51.1652	6.24068	171.487	10.4027
784.974	0.723214	0.44942	0.285714	0.453784	128.036	6.51254	52.7768	6.30131	173.116	10.158
794.995	0.669492	0.472402	0.322034	0.469248	127.737	6.1121	54.5593	6.78679	173.873	10.1884
805.162	0.6	0.492042	0.391304	0.490178	127.452	6.33321	55.6348	6.92229	175.774	10.9833
815.068	0.652174	0.478365	0.33913	0.475486	126.209	5.99487	56.8174	6.96933	178.252	10.8699
824.878	0.716814	0.452553	0.283186	0.452553	125.195	6.41686	58.1504	6.86765	181.009	11.5808
834.92	0.728814	0.446468	0.262712	0.441984	125.458	6.53805	59.2627	6.66337	181.356	11.1013
845.099	0.698276	0.460998	0.301724	0.460998	125.276	6.83035	61.0431	6.9625	182.983	10.6158
855.12	0.758929	0.429656	0.25	0.434959	124.536	6.50423	61.8125	7.01675	185.5	10.4528
864.947	0.720721	0.45068	0.288288	0.45502	124.784	6.77885	63.5946	6.67067	186.261	10.6938
874.932	0.762712	0.427235	0.237288	0.427235	125.237	6.09705	65.4068	6.81657	186.983	9.26438
885.082	0.680672	0.485951	0.319328	0.468188	125.126	6.09884	66.1261	6.76551	189.412	9.82682
894.952	0.699115	0.460686	0.309735	0.464444	124.186	6.60431	68.1681	6.68006	190.54	10.2974
904.968	0.663866	0.474383	0.319328	0.468188	124.109	6.38429	69.6387	6.526	191.765	10.6943
914.929	0.649123	0.479352	0.350877	0.479352	123.175	6.60818	70.6579	6.84057	194.079	10.2103
924.961	0.695652	0.462144	0.295652	0.458332	122.443	5.86723	72.4261	6.7474	195.852	9.74071
935.063	0.710744	0.455302	0.272727	0.447214	122.62	6.0073	73.4132	7.30943	197.496	9.50186
945.102	0.743363	0.477695	0.265487	0.443559	122.965	6.30891	74.7257	7.00796	198.549	9.205
954.992	0.675214	0.470309	0.333333	0.473432	121.88	6.38717	75.7179	7.74913	201.53	9.42262
965.141	0.699187	0.477956	0.308943	0.463947	121.61	6.31111	77.4797	7.3444	202.472	9.62436
975.085	0.645455	0.499291	0.354545	0.499291	120.764	6.45795	79.1727	7.71851	204.273	9.65925
984.84	0.649573	0.479156	0.367521	0.501692	120.838	6.63579	80.9145	7.51616	204.316	9.47196
994.895	0.623932	0.486481	0.384615	0.505933	120.085	6.9202	82.2735	7.4494	206.906	9.91514
1004.98	0.543103	0.5003	0.465517	0.500974	119.948	6.85355	84.6121	7.66332	206.948	10.1843
1015.1	0.666667	0.523937	0.35	0.478969	118.875	7.19659	85.9	7.67228	209.208	10.0016
1025.21	0.623932	0.50389	0.376068	0.486481	118.855	6.56436	87.1026	7.316	210.675	9.16781
1035.12	0.612069	0.523725	0.413793	0.494649	119.026	6.38812	88.7586	7.43274	210.483	9.68502
1045.03	0.767241	0.463592	0.293103	0.45716	119.138	6.89536	90.3017	7.12036	211.664	10.7404
1055.03	0.681034	0.468098	0.310345	0.464642	118.595	6.70493	92.1466	7.36414	214.043	10.7448
1065.07	0.655462	0.477227	0.336134	0.491923	118.134	6.61268	92.9832	6.91961	215.555	11.0957
1075.17	0.618644	0.487791	0.389831	0.489791	118.008	5.99928	94.661	7.25037	216.161	10.549
1085.03	0.6875	0.484559	0.303571	0.461866	118.562	6.04306	96.6518	7.55486	217.107	11.1034
1094.99	0.677686	0.503569	0.338843	0.475284	118.099	6.521	97.3719	7.13575	218.174	11.8481
1105.08	0.589744	0.493996	0.410256	0.493996	117.675	5.87929	99.3932	7.49363	219.632	12.4538
1114.9	0.59292	0.493478	0.415929	0.512795	116.673	6.10831	100.372	7.50023	221.584	13.1677
1124.99	0.6	0.523635	0.432	0.513307	116.912	6.86508	101.768	7.4424	222.256	12.7
1135.2	0.684211	0.466882	0.342105	0.494732	116.789	7.55332	102.711	8.08224	223.711	13.1719
1144.91	0.587719	0.494418	0.412281	0.494418	116.474	7.08758	103.693	7.55877	225.711	12.665
1154.89	0.628099	0.485322	0.38843	0.50616	116.397	6.60994	104.835	7.87332	227.479	12.6142
1165.03	0.632479	0.501692	0.384615	0.488597	116.248	7.20022	106.829	8.39467	227.701	12.6554
1175.04	0.635593	0.483316	0.364407	0.483316	115.466	7.07914	108.025	7.40347	230.28	11.1722
1184.98	0.598291	0.492352	0.401709	0.509561	115.043	6.87498	109.675	7.48197	230.889	10.9496
1195.04	0.471545	0.517326	0.528455	0.501231	114.634	7.27591	111.358	7.41192	232.276	11.2689
1205.07	0.575221	0.496511	0.442478	0.498893	115.124	6.45193	112.903	8.09868	232.204	11.569
1214.96	0.605042	0.490909	0.420168	0.528763	115.008	6.50228	115.176	8.39859	232.445	11.5162
1225.12	0.641667	0.515244	0.391667	0.507023	114.433	6.98105	116.708	7.80691	233.75	12.5425
1235.19	0.608696	0.507758	0.408696	0.511202	114.165	6.62654	118.391	8.14205	234.626	11.9329
1245.03	0.649573	0.496822	0.358974	0.481763	113.487	6.8602	118.453	7.5982	237.667	12.2171
1255.08	0.583333	0.527931	0.425	0.496416	113.15	6.46081	120.125	8.10287	238.675	11.9545
1265.05	0.626087	0.503686	0.382609	0.488151	113.4	6.31178	122.096	8.16386	239.104	11.7581
1274.88	0.637931	0.482684	0.344828	0.477374	113.44	6.3974	122.828	8.04258	240.422	12.1513
1285.09	0.6	0.508001	0.408	0.493441	112.6	6.47825	124.336	8.36365	242.336	12.1721
1295.04	0.548673	0.499842	0.442478	0.498893	112.54	6.40178	125.504	8.12747	243.619	12.3341
1304.92	0.55	0.49958	0.441667	0.498668	112.892	6.42055	126.85	8.40333	243.75	12.063
1315.09	0.635593	0.483316	0.364407	0.483316	111.737	6.83434	127.915	8.66625	246.797	12.9915
1325.08	0.547009	0.516883	0.478632	0.501692	112.274	6.86272	129.752	8.90554	246.419	12.7815
1334.99	0.588235	0.511093	0.420168	0.495673	111.143	7.01486	131.126	8.86103	247.815	12.2992
1344.98	0.566667	0.497613	0.441667	0.515244	110.733	7.29076	132.967	9.13846	249.383	12.4166
1354.95	0.608696	0.490178	0.408696	0.511202	111.009	6.82808	134.113	8.35691	250.113	11.0587
1364.92	0.55	0.516126	0.441667	0.498668	110.683	6.33515	134.658	8.7067	251.633	10.8046
1375.07	0.520661	0.50165	0.479339	0.50165	110.81	6.04747	136.521	9.68513	252.636	11.0257
1385.05	0.577586	0.496087	0.413793	0.494649	109.483	6.71077	138.069	9.07622	253.966	11.8959
1395.07	0.630252	0.501955	0.378151	0.486976	109.782	6.65259	139.79	9.32363	254.185	12.2239
1405.1	0.669565	0.472428	0.330435	0.472428	109.522	6.94635	140.504	9.3952	256.183	12.2019
1414.85	0.577586	0.496087	0.422414	0.496087	109.043	7.24286	142.724	8.83431	256.716	12.9855
1424.92	0.5	0.502028	0.491935	0.533373	108.75	7.05567	143.694	8.82087	258.097	13.1288
1435.02	0.565217	0.497898	0.452174	0.499886	108.243	7.12494	145.504	8.32706	257.87	13.3663
1445	0.601626	0.507967	0.406504	0.49319	108.024	6.64617	148.089	8.54209	258.455	13.0065
1455.09	0.606838	0.601109	0.42735	0.496822	107.658	6.32886	149.564	9.46535	258.188	13.3403
1465.09	0.554622	0.515809	0.462185	0.500676	107.605	7.15354	151.109	8.94407	259.706	13.9268
1474.96	0.473684	0.518857	0.561404	0.498406	108.211	6.56819	152.561	9.39124	259.342	12.7007
1484.83	0.566667	0.497613	0.441667	0.498668	108.092	6.45735	153.667	8.93048	259.85	12.9424
1495.03	0.52459	0.517673	0.508197	0.533907	107.344	6.01344	154.91	8.62536	262.574	12.1008
1505.13	0.613445	0.506052	0.420168	0.512485	108.017	6.11193	155.765	8.62859	262.126	11.7362
1515.02	0.434783	0.497898	0.565217	0.497898	107.061	6.19605	157.47	9.14822	264.6	11.615
1524.97	0.561983	0.546085	0.454545	0.5	106.025	6.26959	158.628	8.93974	266.099	11.7845
1534.93	0.6	0.526491	0.443478	0.51625	106.113	6.43151	159.565	9.16719	266.13	11.8177
1544.93	0.471545	0.501231	0.552846	0.51539	106	6.70087	161.642	9.11775	267.959	12.8116
1555.01	0.512605	0.501955	0.478992	0.501671	105.538	6.91203	162.37	9.70311	268.118	12.85
1564.96	0.623932	0.520717	0.401709	0.492352	105.342	7.38844	164	9.9568	268.949	13.4272
1575.09	0.552	0.530611	0.432	0.497348	104.816	6.64222	164.872	10.0523	271.512	13.0765
1585.14	0.433628	0.497783	0.548673	0.499842	104.522	6.85187	167.018	10.8076	271.655	13.5513
1594.98	0.5	0.502096	0.5	0.534522	104.783	7.1751	168.55	11.2001	271.617	13.7744
1604.96	0.471074	0.501238	0.53719	0.500688	104.496	6.46029	169.165	9.86437	273.554	12.4612
1614.84	0.517857	0.501927	0.473214	0.53625	104.464	6.4262	171.402	10.2873	273.348	12.3629
1624.89	0.637097	0.499344	0.41129	0.510254	104.427	6.84933	172.556	10.2142	274	13.5844
1635	0.521008	0.518288	0.504202	0.5187	103.706	6.47466	173.706	9.82935	275.353	12.354
1645.08	0.605042	0.524299	0.420168	0.512485	103.588	7.14429	175.655	10.3313	275.672	14.6612
1655.05	0.45082	0.515903	0.581967	0.527589	103.877	6.58269	177.287	10.9495	276.09	13.2003
1665.05	0.53913	0.500648	0.495652	0.519344	103.27	6.32361	178.243	10.8713	276.861	12.7037
1675.15	0.532258	0.516956	0.5	0.51797	102.96	6.375	179.226	10.4156	278.871	11.9007
1685.1	0.521739	0.518903	0.504348	0.519344	103.426	5.97959	180.27	9.95192	279.443	10.2317
1695.08	0.520661	0.517996	0.495868	0.534228	103.298	6.52003	180.248	9.79224	280.793	11.3732
1705.04	0.495798	0.502096	0.563025	0.591445	103.252	6.52144	182.471	9.48668	281.555	11.0781
1714.84	0.539823	0.518159	0.451327	0.499842	103.133	6.65677	184.593	9.85578	281.115	11.1289
1724.69	0.512195	0.51797	0.528455	0.5481	102.447	6.42	185.805	10.3968	282.293	11.9313
1734.89	0.516393	0.518	0.516393	0.563836	102.303	5.6742	187.402	10.0902	282.959	10.9064
1745.08	0.459016	0.516625	0.590164	0.526239	102.279	6.36398	188.131	9.7336	283.779	11.5926
1755	0.495726	0.519017	0.521368	0.550835	102.308	6.15526	190.821	9.8564	283.838	10.5618
1764.71	0.587719	0.512005	0.45614	0.517659	101.588	6.63833	191.851	9.57895	285	11.401
1774.77	0.452381	0.545632	0.611111	0.505525	101.683	6.69764	193.103	8.76706	285.206	11.4405
1784.97	0.487603	0.518262	0.570248	0.529567	101.645	6.40684	194.769	8.75477	285.645	11.4861
1795.08	0.525	0.501468	0.516667	0.518293	101.933	6.87675	196.3	9.04387	286.258	12.1022
1805.1	0.558333	0.531303	0.491667	0.549955	101.158	6.68498	196.95	9.90955	288.233	12.621
1815.03	0.533898	0.534009	0.508475	0.535026	101.237	6.76805	198	9.44711	289.136	12.707
1824.89	0.508475	0.518805	0.516949	0.534822	100.814	6.03119	199.085	9.80108	290.22	11.7613
1834.91	0.525424	0.501483	0.491525	0.50206	101.407	6.49028	200.534	10.1237	289.924	12.0314
1844.87	0.529915	0.501251	0.495726	0.535369	100.855	6.05046	201.761	9.64155	291.769	11.1505
1854.97	0.479675	0.517712	0.569106	0.52917	101.008	5.89734	203.309	10.6979	291.398	11.2481
1865.06	0.470588	0.533989	0.571429	0.54573	100.42	5.63809	204.966	10.5902	292.504	10.8806
1875.05	0.571429	0.54573	0.462185	0.533456	100.462	5.628	206.151	10.3904	292.975	10.8483
1885.09	0.540984	0.532382	0.47541	0.533399	100.5	5.89334	207.32	10.1291	293.672	10.5615
1895.04	0.470085	0.534542	0.547009	0.499926	100.068	5.98666	209.06	10.9358	294.35	10.7674
1904.97	0.595041	0.492925	0.413223	0.49446	99.3967	5.99511	209.645	10.6941	295.727	10.4706
1914.95	0.567797	0.530744	0.483051	0.518595	99.5932	6.67466	210.907	11.4653	296.695	10.7166
1924.94	0.459016	0.532382	0.581967	0.527589	98.9016	6.81807	213.066	11.182	297.443	11.9559
1934.92	0.508475	0.535026	0.542373	0.517127	98.9407	6.5402	213.797	11.4329	297.492	11.4696
1944.89	0.459016	0.532382	0.565574	0.545268	97.918	6.48022	215.467	11.3743	299.762	11.2272
1955	0.442623	0.498745	0.598361	0.555362	97.8852	6.30125	216.516	11.2751	299.648	12.5335
1964.97	0.483051	0.534822	0.533898	0.565114	97.3051	6.65962	217.432	12.1434	301.305	13.479
1975.04	0.504065	0.518098	0.528455	0.501231	97.3171	6.83688	218.512	11.2559	302.179	14.1537
1985.03	0.516949	0.518595	0.525424	0.565562	96.9746	6.41241	219.686	11.3256	302.347	13.1542
1995.06	0.516393	0.548983	0.516393	0.533716	96.9836	6.63572	221.336	11.0802	303.238	12.726

## Sheet: weak ligand 9%
	number of LecA at different bound states
time	one strong ligand	standard deviation	one weak ligand	standard deviation	two strong ligands	standard deviation	two weak ligands	standard deviation	one strong+one weak	standard deviation
4.2418	1	0	0	0	2.87719	3.14865	0.0263158	0.160779	0.517544	0.864568
14.9467	1	0	0	0	10.7379	3.72843	0.0485437	0.215963	2.37864	1.38703
25.0331	0.989796	0.101015	0.0102041	0.101015	17.6837	4.0882	0.132653	0.340943	3.92857	1.54152
34.9106	0.989899	0.100504	0	0	23.7576	4.64251	0.171717	0.379054	5.55556	2.33528
44.8697	0.960784	0.195066	0.0392157	0.195066	29.9412	5.12193	0.186275	0.391251	7.2451	2.64925
54.9895	0.981308	0.136071	0.0186916	0.136071	36.3084	4.88434	0.317757	0.487545	8.7757	2.94384
65.1879	0.990291	0.0985329	0.0194175	0.138662	42.3107	5.35418	0.339806	0.603152	10.8738	3.28299
75.1424	0.961165	0.194146	0.038835	0.194146	47.5049	5.82064	0.475728	0.654467	12.5534	3.42919
85.0258	0.969697	0.172292	0.030303	0.172292	52.6162	5.77946	0.606061	0.682405	14.303	3.52963
94.9642	0.971963	0.165856	0.0280374	0.165856	57.3738	5.31201	0.738318	0.804896	16.8411	3.83664
105.153	0.980769	0.138	0.0192308	0.138	62.0385	6.03215	0.903846	0.864839	18.8462	3.87366
114.981	0.95	0.219043	0.05	0.219043	65.99	6.14553	1	0.953463	21.27	4.08212
124.919	0.950495	0.218002	0.049505	0.218002	70.6139	6.33557	1.18812	1.04607	23.1881	4.21595
134.951	0.933962	0.249528	0.0566038	0.232182	73.717	6.10972	1.31132	1.1158	25.9151	4.38204
145.07	0.933962	0.249528	0.0660377	0.249528	78.5094	6.55562	1.40566	1.22496	28.0849	4.51688
155.002	0.961538	0.193239	0.0288462	0.168185	82.0481	6.38928	1.54808	1.27622	30.5769	4.84255
164.978	0.935185	0.247347	0.0648148	0.247347	85.4074	7.038	1.72222	1.3864	33.0648	4.98647
175.108	0.971154	0.168185	0.0384615	0.193239	88.3269	6.98187	2.07692	1.54349	35.5096	4.96589
185.032	0.942857	0.233229	0.0571429	0.233229	90.5905	6.88462	2.32381	1.57196	38.5619	4.95736
194.968	0.952381	0.21398	0.047619	0.21398	94	6.37905	2.70476	1.6227	40.9429	4.86714
205.055	0.918182	0.275342	0.0818182	0.275342	97.0364	6.55244	3.20909	1.60901	42.8818	5.04427
215.032	0.953271	0.212051	0.046729	0.212051	99.3551	6.06763	3.57009	1.62011	45.9346	5.68226
225.116	0.925926	0.263112	0.0740741	0.263112	102.157	6.00959	3.94444	1.79216	48.3056	5.90336
235.015	0.889908	0.31445	0.110092	0.31445	103.972	6.53829	4.23853	1.74748	51.5321	5.47819
245.198	0.927273	0.260877	0.0636364	0.245221	105.582	7.23825	4.81818	1.76709	54.2182	6.35405
255.106	0.941748	0.235365	0.0582524	0.235365	107.379	7.62493	5.1165	2.06892	56.8447	6.81083
264.896	0.859813	0.348815	0.130841	0.338813	109.121	7.57193	5.50467	2.04374	59.7477	6.4121
274.737	0.872727	0.334804	0.127273	0.334804	111.091	7.63928	5.97273	2.22356	61.9818	6.8268
284.888	0.899083	0.302611	0.100917	0.302611	112.853	7.80649	6.61468	2.17693	64.3211	7.34202
295.009	0.880734	0.325598	0.119266	0.325598	114.881	7.46067	7.38532	2.13398	66.367	6.84979
304.884	0.889908	0.31445	0.119266	0.325598	115.358	7.5664	8.16514	2.04357	69.5505	7.61272
314.942	0.892857	0.310685	0.107143	0.310685	116.732	7.78307	8.96429	1.98612	71.9554	7.88703
324.987	0.864865	0.343418	0.135135	0.343418	117.045	8.34308	9.61261	2.36325	75.3063	7.98953
335.045	0.854545	0.354172	0.136364	0.344745	118.1	7.78372	10.1273	2.53818	78.5455	7.81511
345.101	0.873874	0.333497	0.126126	0.333497	118.387	7.72384	11.018	2.70011	81.6667	7.81529
354.993	0.863636	0.344745	0.136364	0.344745	120.1	7.64697	12.0455	3.07218	83.1636	7.78322
364.99	0.891892	0.311925	0.108108	0.311925	120.288	7.56233	12.8468	3.06949	86.3333	8.10649
375.103	0.857143	0.3515	0.133929	0.342106	121.857	7.11534	13.5357	3.17061	88.9554	7.85498
384.96	0.841121	0.367283	0.149533	0.358291	120.944	7.644	14.5234	3.18708	92.0841	8.65167
395.074	0.881356	0.324748	0.118644	0.324748	122.008	7.36995	15.4915	3.44368	94.5508	8.20631
405.09	0.826923	0.380146	0.163462	0.371577	123.019	7.37482	16.5865	3.76135	96.9712	8.87503
414.936	0.858407	0.350185	0.132743	0.340809	123.381	7.61849	17.9115	4.02793	99.1593	9.27898
425.037	0.814159	0.390711	0.176991	0.383361	123.257	7.42195	18.7257	4.23684	102.673	9.34215
435.153	0.898148	0.303863	0.101852	0.303863	123.315	7.70077	19.5648	4.04709	106.056	10.1547
445.029	0.846847	0.38608	0.162162	0.370271	123.081	7.56323	20.7027	3.90942	109.216	9.07384
454.974	0.81982	0.40895	0.171171	0.378367	123.333	7.73696	21.982	4.30007	111.622	9.44655
465.02	0.868421	0.339525	0.131579	0.339525	123.982	7.72192	22.7632	4.45092	114.781	9.33332
474.893	0.788991	0.40991	0.201835	0.403224	123.505	7.13575	23.9174	4.23418	117	9.56847
484.992	0.854701	0.353918	0.145299	0.353918	122.624	6.85657	25.3333	4.59573	120.632	8.35072
494.961	0.794393	0.406047	0.205607	0.406047	122.308	6.59676	26.0374	4.42532	123.439	8.55634
504.846	0.831858	0.375658	0.168142	0.375658	122.274	6.82727	27.354	4.67119	126.08	8.02356
515.135	0.762712	0.446792	0.237288	0.427235	122.034	6.76837	28.6102	4.97349	128.441	8.88535
525.188	0.836364	0.371638	0.163636	0.371638	121.955	6.91015	29.8273	5.32754	130.927	9.49235
535.042	0.839286	0.368918	0.151786	0.360426	121.152	6.6281	31.4286	5.67865	133.786	9.34179
545.023	0.778761	0.437822	0.230088	0.422764	121.575	6.04271	32.3805	5.77142	135.973	8.7571
554.972	0.780702	0.415598	0.219298	0.415598	120.895	5.81784	33.9298	5.62346	138.114	8.48399
564.905	0.7	0.460355	0.3	0.460355	120.973	6.11279	35.0909	5.14656	140.573	8.71828
574.89	0.74359	0.438529	0.247863	0.433629	120.94	5.94992	36.5983	5.43307	143.043	9.09376
585.043	0.741379	0.439776	0.258621	0.439776	121.086	6.03406	38.0345	5.2518	144.483	9.027
594.919	0.72973	0.446113	0.279279	0.470419	120.865	5.51112	39.7117	5.67352	146.685	8.88408
604.768	0.803571	0.399082	0.205357	0.427403	120.357	5.17419	41.0625	5.51048	149.446	7.8141
614.81	0.780702	0.436372	0.22807	0.421441	120.904	4.91335	42.5789	5.68011	150.86	8.52365
625.027	0.733333	0.497613	0.283333	0.452506	120.525	5.24519	43.9083	5.56549	153.442	9.02638
635.242	0.734513	0.443559	0.265487	0.443559	120.681	5.74653	45.8496	5.93299	154.628	9.294
644.858	0.82243	0.383949	0.186916	0.391679	120.748	6.08136	47.2897	5.68847	156.243	9.50952
654.88	0.669492	0.472402	0.322034	0.469248	121.051	6.18773	48.839	6.05667	157.314	9.72942
665.017	0.756522	0.43106	0.234783	0.425718	120.061	6.44584	50.2696	6.07312	160.061	9.97566
675.065	0.736842	0.442292	0.263158	0.442292	119.667	6.19401	51.7281	5.92024	162.816	10.2625
685.178	0.711712	0.45502	0.279279	0.45068	119.414	6.13999	52.7838	5.80815	164.946	10.1164
694.949	0.707965	0.456724	0.283186	0.452553	119.611	6.31669	53.9381	5.89534	167.08	9.80173
705.099	0.705882	0.475732	0.285714	0.453664	118.714	7.07124	55.5042	6.1353	169.37	10.5981
715.021	0.720721	0.470419	0.288288	0.45502	118.955	7.59951	57.2342	6.88339	170.477	11.6423
725.081	0.756303	0.431128	0.243697	0.431128	118.521	7.26128	58.916	7.05497	172.412	11.6564
735.121	0.711712	0.45502	0.279279	0.45068	118.009	7.65803	60.7928	6.98715	173.784	11.7004
744.962	0.587719	0.494418	0.412281	0.494418	117.772	7.71625	62.114	6.89974	175.789	12.0614
755.031	0.65812	0.47638	0.350427	0.479156	117.06	7.93105	63.5983	7.1632	178.376	12.1802
765.149	0.72807	0.446918	0.27193	0.446918	116.035	7.42029	65.7018	7.14444	180.342	11.4202
774.968	0.633929	0.483894	0.375	0.486299	115.58	7.44788	67.9018	7.01859	181.009	11.5809
785.019	0.623932	0.486481	0.367521	0.484204	115.607	7.26109	69.4957	6.54642	183.385	11.3144
795.025	0.704348	0.477088	0.313043	0.465761	114.774	6.66236	70.6	6.44654	185.391	10.4232
805.053	0.632479	0.501692	0.367521	0.484204	114.675	6.6109	72.1111	6.83649	187.051	10.2578
815.045	0.713043	0.454321	0.286957	0.454321	113.896	6.87912	73.9652	7.15239	189.087	11.1486
825.081	0.661017	0.475383	0.338983	0.475383	112.771	6.9398	75.7542	7.33442	191.364	10.8176
835.096	0.654867	0.495874	0.353982	0.480334	112.496	6.43112	77.1504	7.49431	193.115	11.2898
844.947	0.654867	0.495874	0.353982	0.480334	111.681	6.38674	78.3363	7.60358	195.708	11.266
855.02	0.702479	0.459068	0.305785	0.462655	111.529	6.18476	80.0413	7.68808	197.058	10.3015
865.293	0.692308	0.463524	0.307692	0.463524	111.291	6.41531	81.3761	7.46685	199.009	10.1229
875.138	0.576577	0.496342	0.423423	0.514332	110.378	6.27412	82.4054	7.69578	202.613	9.7721
884.95	0.65812	0.47638	0.324786	0.470309	109.915	6.18058	83.1966	7.42461	204.427	9.65912
895	0.700855	0.478232	0.307692	0.463524	109.667	5.72803	85.0598	7.49171	205.889	9.04279
905.052	0.663793	0.47446	0.336207	0.492447	109.25	5.342	87.0172	7.40386	207.75	9.03411
915.062	0.637931	0.500375	0.387931	0.489393	108.509	5.6376	88.8362	7.5215	209.405	9.63055
924.916	0.669643	0.472456	0.330357	0.472456	107.92	6.06591	90.5268	8.00333	210.866	9.68652
935.104	0.629032	0.485024	0.370968	0.485024	107.105	6.0214	91.6371	8.04291	213.645	9.54254
945.071	0.715596	0.473203	0.293578	0.457504	106.817	6.05708	93.6881	8.20083	214.202	9.34798
954.896	0.675	0.470339	0.3	0.460179	106.533	5.87965	95.6083	8.74215	216.158	10.1766
965.033	0.632479	0.484204	0.384615	0.505933	106.111	5.86306	97.265	8.38347	218.145	10.0492
975.019	0.684211	0.485466	0.324561	0.470278	106.447	6.053	98.7193	8.06007	218.754	10.241
984.97	0.714286	0.471975	0.294118	0.457572	105.58	6.01199	100.664	8.60358	220.336	9.79301
994.916	0.633929	0.502167	0.357143	0.481311	104.759	6.08979	102.223	7.72933	223.33	10.5663
1005.08	0.6	0.508001	0.4	0.491869	104.72	6.3406	104.056	8.08553	223.672	11.0896
1015.28	0.557522	0.533487	0.442478	0.498893	104.204	6.02696	105.274	7.84475	225.823	11.2807
1025.06	0.60177	0.491714	0.389381	0.489782	104.018	5.69615	107.133	8.14873	226.327	11.4654
1035	0.547009	0.499926	0.461538	0.517595	103.368	5.80368	109.06	9.13339	228.128	11.3172
1044.92	0.62931	0.485085	0.344828	0.477374	102.603	6.39141	110.491	8.36919	230	10.7509
1054.83	0.568966	0.514556	0.431034	0.497369	102.302	6.47432	111.672	8.50246	231.466	10.8927
1064.91	0.55	0.49958	0.45	0.49958	102.467	6.82301	114.75	8.72478	231.808	11.1002
1075.02	0.632479	0.501692	0.376068	0.486481	102.291	6.58245	115.761	8.3073	233.026	10.2457
1085.04	0.550847	0.499529	0.440678	0.498586	102.254	6.62575	118.314	8.00715	233.568	10.7349
1094.95	0.62069	0.504849	0.37931	0.48732	102.371	6.60241	120.078	8.13597	233.629	11.7344
1105	0.596639	0.492646	0.403361	0.492646	102.454	6.7142	122.538	8.32781	234.731	11.5059
1115.01	0.568966	0.514556	0.448276	0.516591	102.336	6.88027	123.569	8.23906	236.31	12.4268
1125	0.579832	0.495673	0.436975	0.514842	101.58	6.29298	125.437	7.92191	237.303	12.3443
1135.03	0.608696	0.490178	0.365217	0.483598	101.783	6.26433	127.478	7.86213	238.365	12.4247
1144.99	0.588235	0.494234	0.411765	0.494234	101.597	6.88073	128.521	7.89319	239.244	12.1474
1154.95	0.543103	0.5003	0.448276	0.499475	101.129	6.89742	131.017	7.11518	240.526	11.2246
1164.84	0.564103	0.515026	0.452991	0.499926	100.53	6.416	132.556	7.14438	241.838	11.1378
1174.96	0.553719	0.531514	0.479339	0.50165	100.876	6.5429	134.653	6.86502	241.149	11.9928
1185.05	0.589744	0.493996	0.393162	0.490553	100.299	6.4531	136.564	7.3922	243.402	12.4264
1195.08	0.579832	0.495673	0.411765	0.511093	99.9328	5.83201	137.815	7.81997	244.084	11.6906
1205.02	0.612069	0.50685	0.413793	0.494649	99.569	6.4703	139.483	7.98312	245.948	12.3358
1215.05	0.557377	0.498745	0.442623	0.515049	99.9754	6.19846	140.959	8.37982	246.221	11.4347
1225.06	0.596491	0.492767	0.412281	0.512005	99.4561	5.98544	142.307	8.88384	247.86	11.9185
1234.87	0.615385	0.488597	0.393162	0.507823	98.7265	6.02097	144.077	9.11436	249.581	12.7639
1244.94	0.561983	0.498206	0.421488	0.495851	98.9917	6.09029	145.893	8.74719	249.752	12.7386
1255.03	0.543103	0.517389	0.456897	0.5003	98.8362	5.59494	147.44	9.30104	250.957	12.2598
1264.98	0.541667	0.50035	0.458333	0.516872	98.775	5.79693	149.083	9.28049	252.058	12.9097
1274.93	0.551724	0.499475	0.439655	0.498498	98.4224	5.84161	149.957	9.80984	254.112	12.6496
1285.02	0.475806	0.5174	0.491935	0.501963	98.1855	6.13714	152.185	9.5094	254.323	12.8579
1295.08	0.456897	0.5003	0.534483	0.500974	98.1983	6.05083	154.121	9.30372	255.095	13.3488
1304.95	0.606838	0.490553	0.393162	0.490553	98.5812	6.46508	156.017	10.0584	255.256	13.637
1315.09	0.487805	0.501896	0.512195	0.51797	98.439	6.08969	158.049	9.96868	256.528	12.944
1325.17	0.517544	0.536004	0.5	0.502208	97.886	5.59355	158.991	9.81285	257.956	12.8079
1335.07	0.545455	0.532291	0.479339	0.50165	97.6364	5.53775	161.57	9.14497	257.579	12.3226
1344.98	0.521739	0.501713	0.486957	0.502017	98.2696	5.44884	163.47	9.84113	257.809	11.4967
1354.85	0.601695	0.508724	0.415254	0.494867	98.2119	5.63998	164.847	8.99157	259.085	10.7127
1364.97	0.633333	0.500979	0.375	0.486153	98.1833	5.51847	166.242	8.64714	259.9	10.2706
1375.01	0.521368	0.501692	0.461538	0.500663	98.4103	5.23936	168.162	8.64527	260.752	10.024
1385.09	0.563025	0.514842	0.470588	0.501245	97.5126	5.65216	169.714	8.38496	262.336	9.34397
1395.03	0.504274	0.502132	0.504274	0.502132	97.2308	5.96164	172.598	8.13047	262.333	9.85236
1404.88	0.565217	0.531968	0.46087	0.500648	96.9913	6.20766	172.965	8.40627	264.287	10.6958
1414.97	0.577236	0.528036	0.439024	0.498298	96.0894	5.8646	174.618	8.41498	266.35	10.0816
1424.97	0.586207	0.494649	0.413793	0.494649	95.8362	5.79797	176.19	8.87489	267.991	10.9897
1434.95	0.508197	0.518196	0.491803	0.501994	95.082	5.5037	177.393	9.06228	269.369	11.7327
1445.03	0.445378	0.499109	0.554622	0.515809	95.2185	5.24834	179.109	9.85986	270.143	10.9755
1455	0.6	0.492042	0.4	0.492042	95.3478	5.26998	181.774	10.174	270.417	11.391
1464.85	0.533898	0.500977	0.449153	0.499529	95.0085	5.70574	182.415	10.2067	270.839	11.4466
1474.89	0.508333	0.534457	0.508333	0.502027	95.1583	5.94653	185.967	10.5256	270.967	11.3099
1484.98	0.563025	0.514842	0.445378	0.499109	94.395	6.16471	187.067	10.6012	272.832	11.5761
1495.01	0.588235	0.511093	0.420168	0.512485	94.3529	6.2186	188.882	10.4331	273.462	11.059
1505	0.542373	0.500326	0.466102	0.500977	93.678	5.95981	190.669	9.83458	275.229	10.1934
1514.92	0.512605	0.501955	0.478992	0.501671	93.5546	6.40934	191.176	10.5233	276.286	10.1532
1524.83	0.525862	0.501497	0.474138	0.501497	93.4828	5.85102	192.586	10.2491	277.681	10.4179
1534.98	0.5	0.501996	0.52381	0.517135	92.8095	6.45069	193.96	10.3363	279.627	11.1769
1545.07	0.465517	0.51804	0.560345	0.532244	92.3017	6.48104	194.276	9.5504	282.121	11.2684
1554.96	0.528926	0.501238	0.487603	0.518262	92.0909	6.11146	195.884	9.47557	282.364	10.8597
1565.08	0.581967	0.49527	0.42623	0.496567	91.5082	6.51032	198.451	9.621	283.459	10.9153
1574.82	0.363636	0.483247	0.663636	0.493578	92.2	6.95437	200.073	9.53286	282.691	11.0069
1584.83	0.512	0.517687	0.512	0.517687	91.728	6.64221	201.568	10.2716	284.192	11.1859
1595.1	0.46281	0.517064	0.545455	0.516398	91.1653	6.76553	203.413	10.0239	285.339	11.6344
1605.07	0.530435	0.518462	0.478261	0.501713	90.8174	6.67226	204.4	10.2716	286.791	12.015
1615.02	0.520325	0.517712	0.520325	0.50163	90.187	6.75854	206.642	10.965	287.642	12.4533
1624.99	0.456897	0.5003	0.543103	0.517389	90.9138	6.59851	208.509	10.8912	287.371	12.5119
1634.93	0.491803	0.501994	0.52459	0.501454	89.9918	6.846	209.705	10.9459	289.246	13.1314
1645	0.470085	0.501251	0.538462	0.517595	90.5812	7.12601	212.547	11.2169	288.265	13.3916
1654.9	0.452991	0.516883	0.538462	0.500663	89.8291	6.6518	214.479	10.1808	289.402	12.9109
1664.93	0.430894	0.497227	0.585366	0.494674	89.4715	6.71593	216.073	10.0972	288.87	12.6995
1675.11	0.471074	0.501238	0.528926	0.533454	89.1653	6.60473	218.694	10.4935	289.802	12.0254
1685.3	0.495798	0.502096	0.521008	0.518288	88.4454	6.85652	219.647	10.0453	290.95	12.6664
1695.23	0.525424	0.501483	0.474576	0.501483	88.6525	7.0836	222.212	10.54	291.924	12.0584
1705.12	0.5	0.502132	0.508475	0.50206	87.9322	6.93773	223.017	10.1997	293.686	11.6022
1715.2	0.475806	0.50144	0.564516	0.559354	87.7661	7.10217	225.573	10.4112	293.097	12.2032
1725.14	0.517544	0.519231	0.508772	0.519455	87.886	6.52125	226.912	10.5684	293.939	12.0957
1734.9	0.465517	0.500974	0.543103	0.5003	87.9224	6.10225	229.052	11.0452	293.914	12.3419
1744.97	0.444444	0.498888	0.555556	0.514674	87.8095	6.35448	230.984	11.3278	294.929	13.0281
1754.83	0.518519	0.520271	0.509259	0.538176	87.2778	6.43273	232.009	10.9719	296.222	12.455
1764.89	0.560606	0.513298	0.439394	0.498204	87.0833	6.57667	234.235	10.883	296.644	12.5723
1775.14	0.412281	0.512005	0.578947	0.495908	87.0526	6.50778	235.105	10.8337	298.237	11.6788
1785.02	0.5	0.53397	0.516393	0.501792	87.2541	6.79397	236.41	11.01	298.689	12.6707
1794.96	0.4	0.491952	0.616667	0.505155	87.3833	6.09888	238.783	10.7071	298.567	11.5756
1804.89	0.594828	0.510387	0.396552	0.491304	87.0345	6.08624	239.405	10.9107	299.638	12.8465
1815.07	0.472868	0.50121	0.51938	0.516914	87.6279	6.31228	242.519	11.0906	299.209	12.8054
1825.12	0.535714	0.500964	0.482143	0.519566	86.2857	6.25787	243.536	11.0233	301.25	12.2154
1834.96	0.434426	0.497725	0.581967	0.527589	86.4344	6.27205	244.697	11.2359	301.262	11.8836
1845.03	0.466667	0.549	0.566667	0.514223	86.2083	5.85094	248.258	11.3282	301.333	12.1775
1854.88	0.439655	0.498498	0.568966	0.497369	85.7845	6.24403	248.526	11	302.897	12.9611
1864.96	0.417323	0.49507	0.574803	0.496331	86.3622	6.00749	250.449	10.867	302.213	12.6017
1875.19	0.462185	0.500676	0.537815	0.500676	86.2941	6.10411	251.126	10.625	304.378	12.8518
1885	0.448276	0.499475	0.551724	0.499475	85.75	5.5855	253.129	10.6604	305.112	12.1854
1894.82	0.466667	0.533473	0.541667	0.516872	85.45	5.68774	254.692	10.4494	305.633	12.337
1904.81	0.458333	0.56354	0.583333	0.543616	84.7917	5.60296	254.908	10.2777	307.942	12.5318
1914.94	0.560976	0.530177	0.463415	0.516811	84.9756	5.91811	258.398	11.1228	307.163	12.3011
1925.1	0.5	0.518262	0.508197	0.501994	84.4754	5.45184	258.533	11.0185	309.393	12.1659
1935	0.46087	0.517873	0.565217	0.515215	84.9739	5.64981	260.878	11.3749	308.043	11.9174
1944.84	0.404959	0.585641	0.628099	0.534357	85.0992	6.19732	263.603	11.5647	307.802	12.6515
1954.98	0.504132	0.518394	0.53719	0.563343	84.9669	6.03729	263.661	10.8071	308.967	12.5982
1965.01	0.425	0.496416	0.566667	0.514223	84.575	6.66694	265.025	11.9835	310.408	13.1062
1975.01	0.5	0.518563	0.525	0.517955	84.175	6.32012	266.417	10.9095	311.392	12.578
1984.98	0.386555	0.489019	0.588235	0.494234	83.9916	6.2212	268.336	11.6483	311.529	12.569
1994.99	0.429752	0.529567	0.586777	0.511035	83.3636	6.47045	270.091	11.1318	312.058	12.9963
