# Supplementary material for: Hetero-Multivalency of Pseudomonas aeruginosa Lectin LecA Binding to Model Membranes
Source: Sci Rep. 2018 May 30;8:8419. doi: 10.1038/s41598-018-26643-7 (PMC5976636; doi:10.1038/s41598-018-26643-7)
Supplement: Supplementary file 4 — SI Dataset 3 [file 41598_2018_26643_MOESM4_ESM.xlsx]

## Sheet: weak ligand 0%
	number of LecA at different bound states
time	one strong ligand	standard deviation	one weak ligand	standard deviation	two strong ligands	standard deviation	two weak ligands	standard deviation	one strong+one weak	standard deviation
4.22092	1	0	0	0	2.78182	3.22656	0	0	0	0
15.0409	1	0	0	0	11.8077	4.15262	0	0	0	0
25.1514	1	0	0	0	19.9677	4.93535	0	0	0	0
35.3239	0.981308	0.136071	0	0	28.0654	5.59695	0	0	0	0
45.4312	1	0	0	0	35.9271	6.00043	0	0	0	0
55.2088	1	0	0	0	43.451	6.14129	0	0	0	0
65.0617	1	0	0	0	50.97	6.10755	0	0	0	0
74.9238	1	0	0	0	58.301	6.53623	0	0	0	0
84.8255	1	0	0	0	65.6569	6.48302	0	0	0	0
95.038	1	0	0	0	72.1238	6.8003	0	0	0	0
104.992	0.990196	0.0990148	0	0	78.5	6.71742	0	0	0	0
114.954	1	0	0	0	85.0769	6.58137	0	0	0	0
125.092	1	0	0	0	91.785	6.22537	0	0	0	0
135.15	0.990196	0.0990148	0	0	97.9804	5.91521	0	0	0	0
145.119	1	0	0	0	103.686	5.55621	0	0	0	0
155.035	1	0	0	0	109.644	5.41033	0	0	0	0
165.002	1	0	0	0	115.113	5.4743	0	0	0	0
175.066	1	0	0	0	120.433	6.0608	0	0	0	0
185.117	1	0	0	0	125.915	6.18465	0	0	0	0
195.069	0.990099	0.0995037	0	0	131.257	6.49716	0	0	0	0
204.995	1	0	0	0	136.019	6.36319	0	0	0	0
215.012	1	0	0	0	140.811	6.2566	0	0	0	0
225.216	0.990991	0.0949158	0	0	145.595	6.05186	0	0	0	0
235.169	1	0	0	0	150.228	5.54415	0	0	0	0
245.08	0.990741	0.096225	0	0	154.611	5.2682	0	0	0	0
254.987	0.990385	0.0980581	0	0	158.596	4.88612	0	0	0	0
264.928	1.00952	0.09759	0	0	162.638	4.64949	0	0	0	0
274.902	1	0	0	0	166.832	4.86707	0	0	0	0
284.924	1	0	0	0	170.808	4.73999	0	0	0	0
294.986	0.990991	0.0949158	0	0	174.189	4.70882	0	0	0	0
305.08	1.0099	0.0995037	0	0	178.02	4.88053	0	0	0	0
314.885	0.973214	0.162182	0	0	181.509	4.67502	0	0	0	0
325.059	1	0	0	0	184.964	4.51649	0	0	0	0
335.107	1	0	0	0	188.296	4.68096	0	0	0	0
345.016	1	0	0	0	191.459	4.64386	0	0	0	0
355.107	0.990741	0.096225	0	0	194.213	4.37292	0	0	0	0
364.962	0.990654	0.0966736	0	0	197.607	4.16354	0	0	0	0
374.864	0.981818	0.13422	0	0	200.645	4.32952	0	0	0	0
385.152	1	0	0	0	203.559	3.71406	0	0	0	0
395.109	1.00943	0.0971286	0	0	206.528	3.75489	0	0	0	0
404.846	0.981481	0.135445	0	0	209.435	3.659	0	0	0	0
414.791	1.00901	0.164896	0	0	212.054	3.47939	0	0	0	0
425.03	0.982456	0.131866	0	0	214.877	3.47466	0	0	0	0
435.132	0.990385	0.0980581	0	0	217.5	3.45849	0	0	0	0
444.946	1	0.135457	0	0	219.855	3.74371	0	0	0	0
455.135	0.991071	0.0944911	0	0	222.75	3.59304	0	0	0	0
465.18	0.990741	0.096225	0	0	224.778	3.50256	0	0	0	0
474.936	1.00943	0.168765	0	0	227.208	3.35152	0	0	0	0
484.952	1.00855	0.09245	0	0	229.35	3.72623	0	0	0	0
495.214	1	0.13484	0	0	231.514	3.67761	0	0	0	0
505.201	0.990826	0.0957826	0	0	233.716	3.97467	0	0	0	0
514.939	0.990741	0.096225	0	0	235.583	4.06518	0	0	0	0
524.814	1	0.189832	0	0	237.455	4.1739	0	0	0	0
535.134	1	0.131876	0	0	239.81	4.58905	0	0	0	0
545.33	1	0.194257	0	0	241.449	4.52714	0	0	0	0
555.066	0.990741	0.096225	0	0	243.306	4.65132	0	0	0	0
564.973	0.991071	0.0944911	0	0	244.946	4.89868	0	0	0	0
575.028	0.990826	0.166412	0	0	246.67	4.63892	0	0	0	0
585.049	1.01852	0.236069	0	0	248.435	4.40109	0	0	0	0
594.924	1.00901	0.2521	0	0	250.162	4.34122	0	0	0	0
604.95	0.99115	0.211101	0	0	251.841	3.99456	0	0	0	0
615.17	1.02632	0.247484	0	0	253.246	3.98573	0	0	0	0
625.177	1.0177	0.188144	0	0	254.602	3.75247	0	0	0	0
635.09	1	0.301511	0	0	256.126	3.69057	0	0	0	0
645.076	1.03509	0.350217	0	0	257.342	3.83008	0	0	0	0
654.896	1.02804	0.165856	0	0	258.888	3.94855	0	0	0	0
664.863	1.04386	0.205687	0	0	260.605	3.71226	0	0	0	0
675.129	1.00847	0.244452	0	0	262.28	3.99762	0	0	0	0
685.436	1.06364	0.311176	0	0	263.582	3.80338	0	0	0	0
695.192	1	0.334887	0	0	264.917	3.85272	0	0	0	0
705.03	1.0614	0.333527	0	0	266.123	3.64617	0	0	0	0
715.169	1.12613	0.662188	0	0	267.279	3.98673	0	0	0	0
725.037	1.03636	0.329784	0	0	268.691	4.04957	0	0	0	0
734.945	1.06306	0.309818	0	0	270	4.16479	0	0	0	0
745	1.10619	0.450453	0	0	271.062	4.06923	0	0	0	0
754.874	1.06542	0.370391	0	0	272.047	4.07103	0	0	0	0
764.75	1.06034	0.401926	0	0	273.19	3.88288	0	0	0	0
774.877	1.12613	0.469373	0	0	274.342	3.78152	0	0	0	0
784.868	1.15517	0.468178	0	0	275.345	3.80412	0	0	0	0
795.097	1.12069	0.478315	0	0	276.233	3.83203	0	0	0	0
805.168	1.23478	0.692446	0	0	277.27	3.55242	0	0	0	0
814.997	1.23214	0.553159	0	0	278.438	3.61125	0	0	0	0
824.968	1.26724	0.73848	0	0	279.095	3.64269	0	0	0	0
835.086	1.33051	0.785064	0	0	280.161	3.27897	0	0	0	0
845.112	1.33929	0.717272	0	0	280.848	3.45944	0	0	0	0
854.981	1.24786	0.600373	0	0	281.59	3.49175	0	0	0	0
864.761	1.38739	0.810961	0	0	282.054	3.38402	0	0	0	0
874.767	1.49167	0.888733	0	0	282.667	3.38641	0	0	0	0
885.056	1.51261	1.024	0	0	283.294	3.17125	0	0	0	0
895.017	1.35398	0.625648	0	0	284.009	3.20016	0	0	0	0
904.891	1.61157	1.00309	0	0	284.661	2.97645	0	0	0	0
914.994	1.59322	0.926691	0	0	285.076	3.53531	0	0	0	0
925.059	1.49573	0.805412	0	0	285.726	3.07555	0	0	0	0
935.106	1.78862	1.13262	0	0	286.236	3.25698	0	0	0	0
945.057	1.67826	1.15126	0	0	286.487	3.41402	0	0	0	0
954.963	1.8595	0.994198	0	0	287.388	3.18426	0	0	0	0
965.059	1.84167	1.05317	0	0	287.792	2.99831	0	0	0	0
975.022	2.0339	1.43183	0	0	288.102	3.2116	0	0	0	0
985.176	2.352	1.59766	0	0	288.68	3.14335	0	0	0	0
995.054	2.26549	1.37593	0	0	289.142	3.03805	0	0	0	0
1004.93	2.56452	1.65889	0	0	289.766	2.89409	0	0	0	0
1014.92	2.51261	1.53416	0	0	290.109	2.89591	0	0	0	0
1025	2.55556	1.61768	0	0	291.008	3.00265	0	0	0	0
1034.97	2.72034	1.66864	0	0	291.119	2.60233	0	0	0	0
1044.95	2.93496	2.03953	0	0	291.602	2.85938	0	0	0	0
1055	2.79167	1.82833	0	0	291.792	2.81621	0	0	0	0
1065.05	2.968	1.68454	0	0	292.08	2.76965	0	0	0	0
1074.98	3.0084	1.74907	0	0	292.336	2.68479	0	0	0	0
1084.96	3.12	1.882	0	0	292.976	2.8269	0	0	0	0
1095	3.52066	1.99206	0	0	292.942	2.50099	0	0	0	0
1104.93	3.58065	1.79926	0	0	293.306	2.59197	0	0	0	0
1114.86	3.54167	2.2711	0	0	293.825	2.49929	0	0	0	0
1124.94	3.93023	2.21918	0	0	293.752	2.41101	0	0	0	0
1135.04	4.29167	2.33136	0	0	293.933	2.23694	0	0	0	0
1144.94	4.208	2.14512	0	0	294.24	2.2339	0	0	0	0
1154.97	3.96748	2.08796	0	0	294.813	2.19295	0	0	0	0
1164.99	4.248	2.27772	0	0	294.8	2.06351	0	0	0	0
1175.04	4.31707	2.1475	0	0	295.163	2.23744	0	0	0	0
1185.02	4.69355	2.49284	0	0	295.177	2.40274	0	0	0	0
1195.03	5.12	2.78127	0	0	294.888	2.26906	0	0	0	0
1205	5.13008	2.22858	0	0	295.293	2.03144	0	0	0	0
1214.96	5.23387	2.37914	0	0	295.25	2.18131	0	0	0	0
1224.97	5.208	2.55991	0	0	295.704	2.51134	0	0	0	0
1235.04	5.52033	2.49376	0	0	295.667	2.08298	0	0	0	0
1244.99	6.248	2.65079	0	0	295.272	2.08441	0	0	0	0
1254.91	6.03279	2.5582	0	0	295.557	2.27109	0	0	0	0
1264.94	5.82812	2.40442	0	0	296.258	1.95318	0	0	0	0
1274.93	6.1405	2.68423	0	0	296.017	2.19842	0	0	0	0
1284.95	6.76744	2.67953	0	0	295.907	2.04038	0	0	0	0
1294.93	6.93333	2.76756	0	0	295.783	1.93674	0	0	0	0
1304.96	7.06154	3.0084	0	0	296.077	1.99074	0	0	0	0
1314.93	7.18487	2.64244	0	0	296.126	2.23817	0	0	0	0
1324.92	7.72308	2.95447	0	0	295.915	2.2275	0	0	0	0
1334.93	7.63333	2.99841	0	0	296.125	2.13637	0	0	0	0
1344.96	7.99231	3.15122	0	0	296.031	1.91663	0	0	0	0
1354.98	7.99167	3.1396	0	0	296.233	2.20669	0	0	0	0
1365	7.85385	2.29293	0	0	296.8	2.27695	0	0	0	0
1375.01	7.85833	2.711	0	0	296.858	2.20883	0	0	0	0
1385.03	8.70769	3.06631	0	0	296.331	2.30062	0	0	0	0
1395.01	8.42857	2.58932	0	0	296.832	2.39816	0	0	0	0
1405.03	9.07634	3.11971	0	0	296.374	2.23034	0	0	0	0
1415.05	8.89076	3.09124	0	0	296.681	2.36117	0	0	0	0
1425.03	9.13077	3.45377	0	0	296.662	2.5413	0	0	0	0
1435.04	9.46667	3.15678	0	0	296.517	2.1262	0	0	0	0
1444.99	9.70312	2.9812	0	0	296.461	2.40047	0	0	0	0
1454.99	9.54918	3.438	0	0	296.574	2.27425	0	0	0	0
1464.94	9.25397	3.47778	0	0	297.04	2.60277	0	0	0	0
1474.95	9.34677	3.36178	0	0	296.839	2.30372	0	0	0	0
1484.94	9.88	3.60913	0	0	296.672	2.46843	0	0	0	0
1494.94	9.84	3.06226	0	0	296.784	2.13868	0	0	0	0
1504.98	10.464	3.48162	0	0	296.424	2.301	0	0	0	0
1514.98	10.264	3.1931	0	0	296.56	2.14551	0	0	0	0
1525.01	10.4	3.5741	0	0	296.736	2.11043	0	0	0	0
1535.02	10.304	3.802	0	0	296.832	2.15428	0	0	0	0
1545.05	10.736	3.91882	0	0	296.592	2.12548	0	0	0	0
1555.05	11.192	3.83047	0	0	296.248	2.38157	0	0	0	0
1565.08	11	4.07787	0	0	296.664	2.36215	0	0	0	0
1575.08	10.68	3.67116	0	0	297.048	2.15098	0	0	0	0
1585.11	11.192	3.60711	0	0	296.576	2.06844	0	0	0	0
1595.03	11.2846	3.61581	0	0	296.675	2.18225	0	0	0	0
1605.03	10.7857	3.67828	0	0	297.103	2.44239	0	0	0	0
1615.02	11.3952	3.69315	0	0	296.661	2.09097	0	0	0	0
1625.06	11.1349	4.03059	0	0	296.857	2.35869	0	0	0	0
1635.02	11.5447	4.09368	0	0	296.61	2.44827	0	0	0	0
1645.01	11.381	3.96153	0	0	296.762	2.46391	0	0	0	0
1654.92	11.959	4.25703	0	0	296.459	2.30754	0	0	0	0
1664.96	11.5469	4.13142	0	0	296.781	2.4364	0	0	0	0
1674.95	12.0082	4.24166	0	0	296.607	2.09114	0	0	0	0
1684.99	12.2969	3.83182	0	0	296.258	2.29428	0	0	0	0
1694.98	12.2951	3.99108	0	0	296.59	2.31329	0	0	0	0
1705.02	12.25	3.81254	0	0	296.68	2.11084	0	0	0	0
1714.97	12.2479	3.9985	0	0	296.917	2.16636	0	0	0	0
1725.01	12.6822	4.13065	0	0	296.45	2.37487	0	0	0	0
1734.99	12.595	4.45455	0	0	296.529	2.74492	0	0	0	0
1745.04	12.2868	4.35925	0	0	296.814	2.52725	0	0	0	0
1755.02	12.7934	4.19308	0	0	296.545	2.26936	0	0	0	0
1765.06	13.1783	4.25266	0	0	296.225	2.58372	0	0	0	0
1775.05	13.2314	4.33736	0	0	296.331	2.20374	0	0	0	0
1785.05	13.0234	3.94143	0	0	296.453	2.3338	0	0	0	0
1795.03	13.7705	4.05904	0	0	296.098	2.31206	0	0	0	0
1805.08	13.1016	4.29216	0	0	296.688	2.62259	0	0	0	0
1815.06	13.7541	3.85547	0	0	296.221	2.39321	0	0	0	0
1825.11	13.4375	3.72002	0	0	296.406	2.38907	0	0	0	0
1835.09	14.0492	3.56719	0	0	296.008	2.1685	0	0	0	0
1845.09	13.685	3.96953	0	0	296.307	2.41198	0	0	0	0
1855.07	14.4634	3.6626	0	0	295.87	2.36768	0	0	0	0
1865.08	13.627	3.50025	0	0	296.389	2.33571	0	0	0	0
1875.06	13.8226	4.1301	0	0	296.492	2.66106	0	0	0	0
1885.07	13.504	4.04536	0	0	296.576	2.65264	0	0	0	0
1895.05	14.008	3.99293	0	0	296.44	2.48674	0	0	0	0
1905.1	13.592	3.34108	0	0	296.624	2.07778	0	0	0	0
1915.07	14.384	3.89951	0	0	296.088	2.3658	0	0	0	0
1925.13	13.592	3.78898	0	0	296.616	2.43888	0	0	0	0
1935.1	13.768	4.26186	0	0	296.632	2.46765	0	0	0	0
1945.12	13.5887	3.9241	0	0	296.54	2.36986	0	0	0	0
1955.09	13.9603	4.30702	0	0	296.286	2.27985	0	0	0	0
1965.15	13.5484	3.78992	0	0	296.565	2.00909	0	0	0	0
1975.12	13.6667	3.9253	0	0	296.476	2.46808	0	0	0	0
1985.14	13.439	4.27372	0	0	296.537	2.45715	0	0	0	0
1995.07	13.8016	3.93755	0	0	296.357	2.36462	0	0	0	0

## Sheet: weak ligand 0.5%
	number of LecA at different bound states
time	one strong ligand	standard deviation	one weak ligand	standard deviation	two strong ligands	standard deviation	two weak ligands	standard deviation	one strong+one weak	standard deviation
4.39599	1	0	0	0	3.18261	3.46304	0	0	0	0
15.1423	0.99	0.1	0	0	12.79	4.14703	0	0	0	0
24.9409	1	0	0	0	21.1327	4.42495	0	0	0	0
34.9176	1	0	0	0	28.8381	4.64121	0	0	0.00952381	0.09759
45.2181	1	0	0	0	36.3878	5.57911	0	0	0.0102041	0.101015
55.1423	1	0	0	0	44.13	5.49316	0	0	0.03	0.171447
65.0002	1	0	0	0	50.98	5.68354	0	0	0.02	0.140705
74.9733	0.990099	0.0995037	0	0	58.2574	5.67742	0	0	0.0594059	0.237562
84.8879	0.990196	0.0990148	0	0	65.2451	5.53376	0	0	0.0686275	0.254068
94.8782	1	0	0	0	71.5545	5.59549	0	0	0.0792079	0.27141
104.933	1	0	0	0	77.9307	5.49956	0	0	0.0792079	0.27141
115.021	1	0	0	0	84.0762	5.56724	0	0	0.0857143	0.281284
125.161	0.989796	0.101015	0	0	89.898	5.70131	0	0	0.112245	0.31729
134.895	1.0099	0.0995037	0	0	95.8713	5.79597	0	0	0.128713	0.336552
144.742	1	0	0	0	101.364	5.41555	0	0	0.196262	0.399038
154.937	0.990566	0.0971286	0	0	107.302	5.38988	0	0	0.188679	0.393112
164.88	1.0098	0.0990148	0	0	112.892	5.62334	0	0	0.205882	0.406342
174.678	0.990741	0.096225	0.00925926	0.096225	117.898	5.44117	0	0	0.25	0.435031
185.036	0.990909	0.0953463	0	0	123.364	5.37361	0	0	0.236364	0.467813
195.097	0.990566	0.0971286	0.00943396	0.0971286	128.34	5.49959	0	0	0.245283	0.493989
204.985	1.00952	0.09759	0	0	133.619	5.46383	0	0	0.295238	0.553378
214.851	0.990741	0.096225	0	0	138.12	5.17311	0	0	0.314815	0.590393
224.924	1	0	0	0	143.083	5.34916	0	0	0.330275	0.667431
234.923	0.990291	0.0985329	0	0	147.563	5.32966	0	0	0.446602	0.763482
244.862	1	0	0	0	151.818	5.19736	0	0	0.454545	0.724871
255.179	1	0	0	0	156.429	5.42884	0	0	0.410714	0.7046
265.351	1	0	0	0	161.114	5.31564	0	0	0.447619	0.720322
275.064	1.00952	0.09759	0	0	164.99	5.77377	0	0	0.457143	0.720958
284.884	0.980952	0.137348	0	0	168.981	5.73951	0	0	0.457143	0.707495
294.841	1	0.136717	0.00925926	0.096225	172.454	5.52714	0	0	0.444444	0.701578
304.934	1.00935	0.0966736	0	0	176.178	5.3708	0	0	0.523364	0.744106
314.868	1	0	0	0	179.818	5.63114	0	0	0.481818	0.687127
325.032	0.990909	0.0953463	0.00909091	0.0953463	183.373	5.57165	0	0	0.5	0.738831
334.949	1	0	0	0	186.642	5.26478	0	0	0.481132	0.7202
344.939	1	0.131876	0	0	189.638	5.34935	0	0	0.525862	0.739697
355.361	0.982609	0.186501	0	0	193.104	5.37762	0	0	0.634783	0.820039
365.076	0.980769	0.138	0	0	196.567	5.93944	0	0	0.711538	0.931364
374.817	1.00893	0.164154	0	0	198.911	5.55975	0	0	0.830357	1.13016
385.004	1	0	0	0	202.2	5.77229	0	0	0.886957	1.09837
395.016	1	0	0	0	204.89	5.78686	0	0	0.880734	1.13631
404.989	1.00909	0.0953463	0	0	208.118	5.42967	0	0	0.881818	1.10654
414.99	0.990991	0.0949158	0.00900901	0.0949158	210.505	5.38833	0	0	0.963964	1.11948
425.134	0.983051	0.129631	0.0169492	0.129631	213.305	5.57085	0	0	0.889831	1.09999
435.043	1.01869	0.193347	0	0	215.869	5.53562	0	0	1.13084	1.20599
444.897	1	0.133631	0	0	217.956	5.05574	0	0	1.12389	1.21841
454.824	1.00877	0.162699	0	0	220.202	4.8594	0	0	1.30702	1.26999
464.855	0.991228	0.0936586	0	0	222.605	5.26403	0	0	1.29825	1.31654
474.874	1.01802	0.189832	0	0	224.991	5.3283	0	0	1.40541	1.32376
484.79	1	0.135457	0.00909091	0.0953463	227.591	5.2187	0	0	1.39091	1.24219
494.796	1.00847	0.0920575	0	0	229.881	5.09427	0	0	1.49153	1.29922
504.883	1.00901	0.164896	0	0	231.802	4.7841	0	0	1.65766	1.37838
514.964	1.00826	0.157896	0.00826446	0.0909091	233.62	4.64086	0	0	1.7686	1.40095
525.005	1	0.134231	0	0	235.964	4.5479	0	0	1.75	1.38525
535.179	1.03361	0.289148	0	0	238.008	4.44457	0	0	1.7395	1.40497
545.31	0.991228	0.248735	0.00877193	0.0936586	239.675	4.56709	0	0	1.88596	1.50373
554.935	1.05405	0.22715	0	0	241.099	4.56061	0	0	1.84685	1.55036
564.874	1.01724	0.263183	0	0	242.828	4.37438	0	0	1.93966	1.64866
574.938	1.01709	0.1849	0.00854701	0.09245	244.393	4.20582	0	0	1.94017	1.58816
584.941	1.02679	0.210526	0	0	246.348	4.05749	0	0	1.99107	1.57969
595.048	1.02459	0.300499	0	0	247.885	4.05784	0	0	2.13934	1.63796
604.925	1.0463	0.395873	0.00925926	0.096225	248.935	4.07012	0	0	2.39815	1.68523
614.849	1.06612	0.280937	0	0	250.529	4.2526	0	0	2.47107	1.70819
624.954	1.04386	0.361667	0.00877193	0.0936586	252.228	4.26767	0	0	2.42982	1.82398
635.084	1.01667	0.258741	0.00833333	0.0912871	253.8	4.23987	0	0	2.55	1.89138
645.113	1.06087	0.274244	0	0	255.078	4.01564	0	0	2.52174	1.672
655.155	1.06723	0.337767	0	0	256.412	3.98814	0	0	2.65546	1.61265
665.112	1.11504	0.458106	0	0	257.611	3.87859	0	0	2.69912	1.72111
675.025	1.00877	0.210167	0.00877193	0.0936586	259.158	3.84795	0	0	2.7193	1.7725
685.174	1.08943	0.512278	0.00813008	0.090167	260.512	3.83548	0	0	3.03252	2.10361
694.988	1.09259	0.375339	0.00925926	0.096225	261.639	4.02436	0	0	3.15741	2.12313
705.072	1.14729	0.531813	0.0155039	0.124027	262.907	3.56949	0	0	3.07752	1.96696
715.153	1.12727	0.471365	0	0	263.936	4.11147	0	0	3.39091	2.07252
724.781	1.13445	0.410134	0	0	265.008	4.29129	0	0	3.59664	2.1166
734.908	1.16393	0.594196	0.0163934	0.127507	266.426	4.05931	0.0245902	0.155511	3.54918	2.18977
744.901	1.13445	0.551183	0.00840336	0.0916698	267.092	4.33744	0.0168067	0.12909	3.83193	2.28228
755.029	1.2437	0.736073	0.0252101	0.157426	268.017	4.4721	0.0252101	0.157426	4.05042	2.46964
765.089	1.33607	0.788457	0	0	268.639	4.32763	0.0163934	0.127507	4.2377	2.37777
774.931	1.23423	0.646036	0.027027	0.162898	269.468	4.29972	0.027027	0.162898	4.34234	2.49179
784.923	1.27344	0.623867	0.0078125	0.0883883	270.477	4.23886	0.015625	0.124507	4.85156	2.60251
795.089	1.31897	0.860729	0.0172414	0.130734	271.198	3.73752	0.0172414	0.130734	4.77586	2.71577
804.913	1.35833	0.753656	0.0166667	0.128556	272.3	4.10288	0	0	4.975	2.86228
814.946	1.35833	0.65844	0.00833333	0.0912871	273.192	4.08995	0	0	4.88333	2.94254
824.992	1.47107	0.89512	0	0	273.893	3.98498	0	0	5.2314	2.9205
834.963	1.32231	0.732745	0.0165289	0.128028	274.901	3.88674	0.0165289	0.128028	5.5124	2.85516
845.056	1.35772	0.758883	0.00813008	0.090167	275.537	3.72473	0.0162602	0.126992	5.4878	2.81205
855.057	1.52542	1.06788	0.00847458	0.0920575	275.966	3.45405	0.0254237	0.15808	6.11017	2.87573
864.902	1.55462	1.09465	0.00840336	0.0916698	276.244	3.76641	0.0168067	0.12909	6.18487	3.08898
874.977	1.63492	1.0323	0.031746	0.176023	276.635	3.75362	0.0238095	0.153064	6.7381	3.10401
885.111	1.68852	1.09153	0.00819672	0.0905357	277.082	3.83458	0.0163934	0.127507	6.7623	3.28546
895.098	1.71901	1.1918	0.0413223	0.199862	277.727	3.59629	0.0165289	0.128028	7.18182	3.36155
905.045	1.56198	0.920983	0.0330579	0.179531	278.306	4.05143	0.0247934	0.156141	7.28099	3.64285
915.07	1.77419	1.13938	0.0322581	0.177401	278.363	3.98847	0.0483871	0.215453	7.56452	3.31108
925.052	1.99187	1.33978	0.00813008	0.090167	278.959	3.98439	0.0650407	0.247606	7.68293	3.33466
935.07	1.85246	1.34024	0.00819672	0.0905357	279.238	4.08192	0.0491803	0.217136	8.12295	3.30934
945.062	1.90323	1.45624	0.0403226	0.197513	280.435	3.84928	0.0645161	0.246667	8.08871	3.17258
954.991	1.92437	1.23618	0.0168067	0.12909	280.521	3.90317	0.0588235	0.236289	8.57983	3.04346
965.034	2.32031	1.38002	0.0390625	0.194505	280.852	3.94867	0.0859375	0.281373	8.83594	2.93976
975.139	2.175	1.53756	0.05	0.254374	280.992	4.20783	0.0916667	0.289765	9.33333	3.1338
985.049	2.264	1.65658	0.04	0.234177	281.552	3.78975	0.104	0.306489	9.456	2.88909
994.994	2.41525	1.49258	0.0254237	0.15808	281.534	3.66243	0.110169	0.314436	9.92373	2.75854
1005.05	2.20769	1.75956	0.0384615	0.193052	282.246	3.462	0.161538	0.369451	10.2154	2.98312
1015.07	2.53846	1.56215	0.00854701	0.09245	282.162	3.35013	0.111111	0.315621	10.5726	3.00951
1025.02	2.56923	1.48866	0.0461538	0.21063	282.362	3.53061	0.146154	0.354627	11.0154	3.10035
1035.06	2.75862	1.84919	0.0775862	0.26868	282.422	2.95812	0.137931	0.346324	11.5517	3.03127
1044.91	2.76562	1.7137	0.078125	0.269423	282.812	3.06812	0.21875	0.468496	11.5625	3.18646
1054.91	2.78333	1.84793	0.075	0.294558	282.85	3.22972	0.233333	0.462607	12.2	3.36966
1064.95	2.69767	1.67987	0.0542636	0.22742	283.217	2.96585	0.224806	0.437327	12.3566	3.26151
1074.96	2.89916	1.71432	0.0588235	0.236289	282.95	2.82797	0.201681	0.402952	13.1429	3.17107
1084.9	3.09524	1.93258	0.0396825	0.195992	283.159	2.78112	0.238095	0.427618	13.1111	3.27224
1094.86	2.77686	1.54104	0.0826446	0.305144	283.521	2.70524	0.165289	0.372986	13.5124	3.35935
1104.9	2.85156	1.76622	0.0625	0.243013	283.969	2.86147	0.1875	0.391846	13.6406	3.51092
1114.92	3.06667	1.69395	0.075	0.294558	283.825	2.9181	0.2	0.44154	14.0167	3.66446
1124.91	3.39062	1.93287	0.109375	0.313335	283.398	2.83493	0.21875	0.451376	14.6484	3.58824
1134.93	3.09917	1.9079	0.0330579	0.179531	283.744	2.91127	0.247934	0.487869	14.9174	3.53927
1144.97	3.375	2.10735	0.0703125	0.256678	283.539	2.64695	0.242188	0.481894	15.4141	3.70258
1154.98	3.43802	1.90566	0.0909091	0.341565	283.612	2.98153	0.280992	0.535773	15.4463	3.77039
1164.91	3.43651	1.86974	0.126984	0.399682	283.429	2.72889	0.269841	0.527829	16.3016	3.78686
1174.98	3.45161	1.91424	0.0645161	0.246667	283.5	2.72149	0.370968	0.630753	16.3629	4.01893
1184.99	3.344	1.9638	0.144	0.415506	283.576	3.29042	0.392	0.682689	17.072	4.12736
1194.98	3.77236	2.2427	0.113821	0.366715	283.22	3.33028	0.390244	0.685137	17.1138	4.33855
1205.03	3.92857	2.12482	0.150794	0.380893	283.254	2.94737	0.388889	0.632104	17.7698	4.26926
1214.94	3.875	2.27726	0.141667	0.373398	283.067	2.94696	0.383333	0.637528	18.15	4.38418
1225	3.60769	1.9549	0.176923	0.456909	283.454	3.2112	0.392308	0.676243	18.5692	4.73473
1235.02	3.75	2.06715	0.191667	0.435713	282.742	3.15029	0.358333	0.591194	19.425	4.83798
1245.07	4.28462	2.02019	0.169231	0.396466	282.331	3.40631	0.353846	0.608232	19.8923	5.01818
1255.08	4.175	2.29234	0.166667	0.416737	282.233	3.63395	0.333333	0.612658	20.5	5.25325
1265.12	4.18462	2.27826	0.215385	0.465635	282.462	3.54408	0.376923	0.661984	20.8462	5.02931
1275.15	4.30833	2.3328	0.216667	0.470711	282.1	3.39649	0.366667	0.685177	21.25	5.02473
1285.15	4.72868	2.48983	0.147287	0.377094	281.752	3.11255	0.44186	0.779693	21.8682	4.72259
1295.12	4.69167	2.0653	0.075	0.264496	281.6	2.90001	0.325	0.637254	22.3	4.77141
1305.12	4.47287	2.24679	0.139535	0.347855	281.62	3.13796	0.403101	0.655736	23.031	4.8201
1315.03	4.5339	2.54761	0.101695	0.303536	281.39	3.4765	0.355932	0.606594	23.6441	4.99833
1325.09	4.77273	2.32999	0.143939	0.352366	281.068	3.40003	0.484848	0.659457	23.8409	4.91738
1335.09	4.55932	2.18207	0.186441	0.432626	281.39	3.57109	0.398305	0.61519	24.3305	4.90082
1345.11	4.62595	2.47242	0.282443	0.500382	281.084	3.54756	0.541985	0.736515	24.5191	5.00669
1355.07	4.77119	2.28862	0.220339	0.525188	280.72	3.70466	0.457627	0.723761	25.3898	5.00774
1365.06	4.5	2.19319	0.161538	0.369451	281.008	3.50967	0.507692	0.728662	25.4154	4.86848
1375.05	4.45	2.37582	0.191667	0.435713	281.042	3.84445	0.5	0.755929	25.7917	5.34978
1385.13	4.59231	2.51413	0.169231	0.396466	281.185	3.82522	0.523077	0.695672	25.8615	4.9474
1395.13	4.83333	2.41262	0.183333	0.388562	280.892	3.45875	0.466667	0.660193	26.575	5.30524
1405.12	4.92969	2.44686	0.21875	0.433581	280.5	3.58694	0.523438	0.709495	27.0859	5.12064
1415.07	4.68595	2.41534	0.181818	0.387298	280.471	3.71949	0.487603	0.720135	27.5702	5.69477
1425.12	5.13281	2.57294	0.15625	0.424403	279.734	3.56599	0.53125	0.783064	28.4531	5.48277
1435.06	5.1405	2.69353	0.272727	0.516398	279.702	3.6001	0.561983	0.805115	28.3471	5.85621
1445.15	5.35659	2.26315	0.302326	0.539164	278.992	3.8314	0.682171	0.943601	29.3178	5.55369
1455.11	5.28099	2.63383	0.347107	0.57316	279.554	4.09054	0.68595	0.904001	28.8512	5.73827
1465.15	5.5625	2.5526	0.296875	0.552152	278.922	4.16889	0.757812	0.945325	29.7109	5.96994
1475.13	5.01639	2.16273	0.196721	0.438618	279.779	3.8666	0.721311	0.920495	29.6639	5.88542
1485.17	5.21429	2.28598	0.309524	0.543533	279.413	3.70355	0.849206	1.02033	30.1825	5.67859
1495.13	5.08065	2.60268	0.258065	0.474915	279.484	3.63471	0.790323	0.956571	30.1532	5.74533
1505.15	6.06452	2.65569	0.419355	0.663776	278.452	3.3285	0.903226	1.1074	30.8065	5.41404
1515.03	5.42742	2.40654	0.330645	0.580465	278.911	3.24604	0.806452	1.02551	30.9113	5.22192
1525.11	5.76984	2.38046	0.246032	0.484752	278.23	3.22531	0.992063	1.15583	32.1032	5.12067
1535.03	5.5122	2.64379	0.243902	0.517584	278.585	3.38252	1.01626	1.1234	31.5772	4.97701
1545.09	5.76984	2.45002	0.373016	0.561913	277.968	3.41745	1.14286	1.26942	32.5794	5.14798
1555.05	5.44355	2.9695	0.274194	0.49941	278.226	3.55409	1.00806	1.21973	32.4677	5.40014
1565.1	5.584	2.53423	0.296	0.609389	277.936	3.84318	1.176	1.35637	33.344	5.29014
1575.06	6.008	2.60736	0.248	0.486197	277.952	3.46609	1.12	1.32349	32.688	5.35726
1585.15	5.984	2.6609	0.424	0.721379	277.928	3.4435	1.344	1.40909	33.36	5.09965
1595.08	5.76613	2.32382	0.387097	0.659017	277.742	3.75223	1.29032	1.33602	33.4919	5.19145
1605.08	5.64516	2.53173	0.370968	0.562627	277.75	3.70591	1.45968	1.43362	34.1694	5.28185
1615.04	6.14286	2.68839	0.301587	0.540664	277.5	3.77518	1.30952	1.47222	34	5.45674
1625.01	5.80992	2.43007	0.214876	0.432177	277.686	3.55207	1.47934	1.54434	34.9008	5.54287
1634.93	5.78125	2.74059	0.40625	0.632922	277.453	3.93222	1.35156	1.33157	34.7344	5.32338
1645.02	5.90164	2.73759	0.483607	0.632895	277.336	4.03007	1.48361	1.38608	35.3197	5.59112
1654.91	6.38095	2.52937	0.373016	0.603114	276.667	3.62877	1.35714	1.30515	35.5556	5.50426
1664.92	6.43443	2.83131	0.385246	0.661163	276.377	4.03769	1.4918	1.35601	36.2623	6.02036
1674.91	6.20312	2.66904	0.375	0.588606	276.398	4.14185	1.46094	1.43578	36.2656	5.73357
1684.93	5.61983	2.49084	0.446281	0.590909	276.851	3.68705	1.44628	1.46031	37.1488	6.4893
1694.88	6.27344	2.72265	0.53125	0.73106	276.25	3.71844	1.42969	1.57081	37	6.42093
1704.89	6.66116	2.77355	0.471074	0.62014	275.835	4.08727	1.47107	1.64354	37.9174	7.01259
1714.88	6.70543	2.82125	0.434109	0.694228	275.55	4.21486	1.45736	1.75003	38.093	6.94559
1724.93	6.49587	2.72679	0.454545	0.67082	275.438	4.25616	1.45455	1.67829	38.9421	7.017
1734.92	6.4031	2.42551	0.364341	0.571976	275.403	4.14864	1.42636	1.61427	38.9535	6.77987
1744.93	6.175	2.26654	0.45	0.671759	275.4	3.82912	1.45833	1.64953	39.575	7.13102
1754.88	6.18605	2.44556	0.434109	0.671344	275.062	3.88457	1.44186	1.53046	39.7829	6.75805
1764.92	6.41322	2.92879	0.46281	0.707594	274.818	4.20119	1.47934	1.47252	40.405	6.89514
1774.92	6.49612	2.73326	0.372093	0.662261	274.822	3.82722	1.54264	1.58118	40.3953	6.43406
1784.92	6.75	2.71705	0.425	0.66941	274.525	3.65523	1.48333	1.56099	41.125	6.51767
1794.91	6.6	2.59277	0.5	0.68483	274.754	3.83994	1.47692	1.59075	40.8615	6.43363
1804.87	7.28814	3.14086	0.483051	0.63694	274.059	4.37415	1.50847	1.6421	41.3051	6.6055
1814.88	6.73485	2.83344	0.44697	0.633835	274.833	3.80672	1.57576	1.70818	41.3864	6.34101
1824.91	6.59322	2.77115	0.415254	0.617775	274.585	4.40149	1.5678	1.727	42.3814	6.9785
1834.84	7.08462	3.04497	0.469231	0.706432	274.2	4.28156	1.68462	1.78727	42.5	6.91504
1844.87	7.16667	2.6484	0.516667	0.798984	273.917	4.59372	1.65	1.85911	42.9167	7.11205
1854.87	7.33077	2.38986	0.515385	0.625487	273.523	3.63279	1.76154	1.82491	43.3231	6.86098
1864.9	7.01667	2.56343	0.625	0.661835	273.65	4.46395	1.73333	1.87748	43.5667	7.79973
1874.9	7.36154	2.7365	0.607692	0.731317	273.408	4.88741	1.77692	1.731	44.0615	8.00654
1884.93	7.16667	2.7633	0.683333	0.879107	273.408	4.48058	1.68333	1.77273	44.375	7.86233
1894.91	7.64341	3.06135	0.589147	0.724703	273.186	4.79545	1.85271	1.74598	44.4574	7.30155
1904.94	8.01653	3.18586	0.652893	0.771478	272.438	4.28348	1.8843	1.84477	44.7521	7.45574
1914.92	7.54688	2.79724	0.8125	0.945357	272.648	4.19522	1.97656	1.67174	45.1953	7.11443
1924.94	7.61475	3.02728	0.532787	0.729365	272.41	4.20302	1.94262	1.75008	45.4918	7.46811
1934.95	7.375	3.12722	0.640625	0.695705	272.398	3.88281	1.95312	1.59655	46.1797	6.96949
1944.98	7.43443	2.62848	0.655738	0.747121	272.451	4.4501	1.79508	1.62592	46.2377	7.35977
1954.99	7.61719	2.89208	0.648438	0.75909	272.203	4.00071	1.96875	1.60676	46.7109	6.87933
1964.97	7.79339	3.063	0.628099	0.765204	272	4.25049	1.96694	1.76037	46.5455	7.25029
1974.91	7.65354	2.64088	0.80315	0.97622	271.984	3.8995	2.07087	1.67228	46.8583	7.00535
1984.93	7.46341	2.68356	0.845528	1.05607	272.163	4.52022	2.0813	1.75365	46.7967	7.21787
1994.94	7.62205	2.88656	0.606299	0.818026	271.772	3.87542	2.25984	1.77823	47.5748	6.78294

## Sheet: weak ligand 1%
	number of LecA at different bound states
time	one strong ligand	standard deviation	one weak ligand	standard deviation	two strong ligands	standard deviation	two weak ligands	standard deviation	one strong+one weak	standard deviation
4.22848	1	0	0	0	2.5	2.92296	0	0	0.00961538	0.0980581
14.9043	1	0	0	0	10.7157	4.36543	0	0	0.0392157	0.195066
25.026	1	0	0	0	19.6634	4.72711	0	0	0.029703	0.170613
35.1562	1	0	0	0	27.7941	4.72268	0	0	0.0588235	0.236456
45.0427	0.98913	0.104257	0	0	35.3587	5.10243	0	0	0.0869565	0.283315
54.8488	1.00971	0.0985329	0	0	42.5437	5.62518	0	0	0.135922	0.344382
64.9246	1	0	0	0	49.6392	5.80801	0	0	0.216495	0.461583
74.9767	1	0	0	0	56.7333	5.94731	0	0	0.219048	0.536745
84.8434	0.990196	0.0990148	0	0	63.7353	5.50234	0	0	0.245098	0.587599
94.7925	1	0	0	0	70.6214	5.57325	0	0	0.203883	0.530616
104.861	1	0	0	0	77.6796	5.4489	0	0	0.262136	0.559432
115.12	0.990654	0.0966736	0	0	83.5981	5.85656	0	0	0.280374	0.562917
125.245	0.990741	0.096225	0	0	90.1481	5.90393	0	0	0.388889	0.667445
135.236	1	0	0	0	95.7083	5.35855	0	0	0.416667	0.675382
144.996	1	0	0	0	101.955	5.95301	0	0	0.381818	0.558205
155.238	0.990654	0.0966736	0.00934579	0.0966736	107.57	6.0643	0	0	0.373832	0.558356
165.286	1	0	0	0	113.524	5.82616	0	0	0.419048	0.647197
175.37	0.990291	0.0985329	0	0	119.068	5.8465	0	0	0.495146	0.739287
185.267	0.980952	0.137348	0.00952381	0.09759	124.61	5.94445	0	0	0.571429	0.806907
195.108	0.990291	0.0985329	0	0	129.175	6.1204	0	0	0.533981	0.802148
205.134	0.990741	0.096225	0	0	134.287	5.94374	0	0	0.537037	0.802169
215.168	1	0	0	0	138.62	5.68769	0	0	0.611111	0.818402
225.035	0.990566	0.0971286	0.00943396	0.0971286	143.274	5.60193	0	0	0.641509	0.885746
234.851	0.981132	0.136705	0.00943396	0.0971286	147.67	5.70334	0	0	0.613208	0.811474
244.752	1.00917	0.0957826	0	0	151.972	5.77424	0	0	0.66055	0.81899
254.983	1.0087	0.0932505	0	0	156.461	5.51439	0	0	0.834783	0.877901
264.943	0.981308	0.136071	0	0	160.673	5.46304	0	0	0.803738	0.862634
274.736	1	0	0	0	164.708	5.36828	0	0	0.943396	0.95449
284.919	1	0.135457	0.00909091	0.0953463	168.745	5.71243	0	0	1.10909	1.06956
295.138	1	0	0	0	172.615	5.48383	0	0	1.16514	1.1264
305.156	1	0.136083	0	0	175.991	5.55027	0	0	1.14679	1.13713
315.133	0.990741	0.096225	0	0	180.12	6.02443	0	0	1.23148	1.1809
324.984	0.990991	0.0949158	0	0	183.198	5.99973	0	0	1.40541	1.09858
334.972	1	0	0	0	185.811	5.91994	0	0	1.40541	1.09858
344.864	0.990741	0.096225	0	0	189.704	5.57575	0	0	1.50926	1.10644
354.894	0.982143	0.133027	0	0	193.161	5.14747	0	0	1.5625	1.19142
365.016	0.982143	0.133027	0.00892857	0.0944911	196.42	5.19292	0	0	1.79464	1.17893
374.965	0.990654	0.0966736	0	0	199.308	4.92665	0	0	1.80374	1.24718
384.807	1	0	0	0	202.084	4.70873	0	0	2.07477	1.33672
394.862	0.991228	0.162699	0.00877193	0.0936586	205.026	5.00347	0	0	2.24561	1.36687
405.05	1	0	0	0	207.631	4.49025	0	0	2.32432	1.44072
414.947	0.990826	0.0957826	0	0	210.303	4.70324	0	0	2.50459	1.50076
424.863	1	0.134231	0	0	213.036	5.11301	0	0	2.54464	1.54155
434.936	1.00877	0.162699	0.00877193	0.0936586	215.746	4.5366	0	0	2.69298	1.81013
445.149	0.982143	0.133027	0.00892857	0.0944911	218.357	4.57147	0	0	2.91071	1.78862
455.039	1.00926	0.167185	0	0	220.306	4.85963	0	0	3.02778	1.88679
464.876	1.03509	0.227718	0	0	222.377	4.93926	0	0	3.19298	1.9547
475.04	0.991667	0.0912871	0.00833333	0.0912871	224.325	4.88208	0	0	3.59167	2.12427
485.084	0.990826	0.166412	0.0183486	0.134829	226.312	4.86997	0.00917431	0.0957826	3.59633	1.8615
494.925	1.01739	0.26433	0.00869565	0.0932505	228.009	4.90523	0.0173913	0.131296	4.04348	1.95292
505.011	0.982456	0.229754	0.00877193	0.0936586	230.386	5.20468	0.0175439	0.131866	4.10526	2.054
515.004	1	0.231455	0.00884956	0.0940721	232.248	4.61661	0.0442478	0.206561	4.32743	2.13576
525.091	0.990991	0.164896	0.00900901	0.0949158	233.919	4.53899	0.036036	0.187225	4.61261	2.22862
535.082	0.991453	0.207436	0.017094	0.130179	235.949	4.55398	0.042735	0.203129	4.77778	2.27092
545.128	1.03571	0.229711	0	0	237.08	4.50853	0.0267857	0.162182	5.32143	2.47952
554.941	1.01818	0.13422	0	0	238.936	4.82212	0.0181818	0.13422	5.51818	2.52595
564.822	1.04274	0.304935	0.017094	0.130179	240.282	4.7395	0.034188	0.182493	5.80342	2.39698
575.013	1.05217	0.320183	0.00869565	0.0932505	242.104	4.61951	0.0434783	0.204824	6.1913	2.38745
585.02	1.09483	0.322448	0	0	243.664	4.22815	0.00862069	0.0928477	6.49138	2.40469
594.925	1.08772	0.34078	0	0	245.158	4.76451	0.0263158	0.160779	6.7807	2.39749
604.889	0.991525	0.206549	0.00847458	0.0920575	246.415	4.11444	0.0254237	0.15808	6.91525	2.29297
614.918	1.0614	0.305845	0	0	248.053	4.30855	0.0175439	0.131866	7.35088	2.33474
625.109	1.03279	0.220234	0.00819672	0.0905357	249.434	4.51808	0.0163934	0.127507	7.57377	2.55167
634.974	1.0566	0.333243	0	0	250.708	4.29832	0.0188679	0.136705	7.99057	2.66724
644.754	1.04959	0.384084	0.0165289	0.128028	251.595	4.4788	0.0495868	0.217992	8.30579	2.72593
655.055	1.03306	0.256056	0	0	252.884	4.14566	0.0330579	0.179531	8.6281	2.73597
665.134	1.17391	0.534115	0.0173913	0.131296	254.061	3.90521	0.0347826	0.184031	8.94783	2.74611
675.158	1.07627	0.395634	0.0169492	0.129631	255.051	3.87375	0.0508475	0.220623	9.37288	2.682
685.05	1.13043	0.449595	0.0173913	0.131296	256.087	3.94605	0.0347826	0.184031	9.51304	2.77636
695.015	1.06723	0.426477	0.0252101	0.157426	256.857	3.8976	0.0504202	0.219736	10.3193	3.05024
705.148	1.08197	0.418383	0.00819672	0.0905357	257.934	4.3021	0.0327869	0.178813	10.6066	2.78887
715.22	1.09402	0.34698	0.025641	0.158742	258.632	4.13896	0.0512821	0.221521	11.0769	2.99469
724.975	1.09649	0.420057	0.00877193	0.0936586	259.886	4.43988	0.0526316	0.224283	11.307	2.98114
734.979	1.06504	0.399587	0.0162602	0.126992	260.26	4.01603	0.0406504	0.198287	12.3171	3.00087
745.126	1.16102	0.75073	0.0508475	0.220623	260.661	4.00261	0.059322	0.237234	12.6695	3.2922
755.112	1.07759	0.39893	0.0258621	0.159412	261.328	4.16565	0.0603448	0.239158	13.2414	3.16123
765.003	1.15126	0.480795	0.0168067	0.12909	261.866	4.1455	0.0756303	0.265524	13.8403	3.05315
774.872	1.10256	0.515026	0.034188	0.182493	262.385	4.17886	0.0769231	0.267615	14.2137	2.90905
784.943	1.19008	0.567363	0.0247934	0.156141	263.05	4.19096	0.0826446	0.276489	14.7686	3.05167
795.015	1.11765	0.472578	0.0504202	0.219736	263.387	4.16627	0.092437	0.290867	15.2773	2.86393
804.957	1.22881	0.576031	0.0169492	0.129631	263.864	4.11982	0.110169	0.314436	15.9831	3.11594
815.044	1.33871	0.835076	0.0403226	0.197513	264.121	3.81395	0.120968	0.327413	16.3952	2.99815
825.137	1.17355	0.542797	0.0247934	0.156141	264.719	4.02331	0.123967	0.330914	17.157	3.13849
835.133	1.31356	0.792045	0.0254237	0.15808	264.568	3.9667	0.144068	0.352656	18.0254	3.19846
845.138	1.36667	0.869012	0.0583333	0.235355	264.875	3.63356	0.141667	0.35017	18.5917	3.24748
855.118	1.21186	0.651779	0.059322	0.237234	265.085	3.79062	0.161017	0.412835	19.4915	3.80226
865.11	1.27049	0.692783	0.0327869	0.178813	265.32	3.55422	0.188525	0.432788	20.2213	3.6692
875.061	1.30252	0.742814	0.0252101	0.157426	265.866	3.74828	0.235294	0.481978	20.8151	3.97442
885.108	1.3252	0.814781	0.0813008	0.274414	266.228	3.87682	0.243902	0.484877	20.9756	4.02342
895.021	1.2437	0.747497	0.0672269	0.283175	266.689	4.21408	0.310924	0.532788	21.8739	4.30127
904.887	1.4359	0.844706	0.0769231	0.267615	267.026	4.29808	0.393162	0.629138	22.1282	4.68037
914.952	1.30159	0.740485	0.0555556	0.229976	267.119	4.12331	0.365079	0.587921	23.0476	4.95396
925.031	1.36134	0.789025	0.0756303	0.295723	267.462	3.99955	0.487395	0.687239	23.605	5.15722
934.971	1.45082	1.09923	0.0327869	0.178813	267.631	3.57494	0.409836	0.585699	24.1066	4.944
945.167	1.48	0.938427	0.04	0.196748	267.744	3.29443	0.504	0.630207	24.752	4.83545
955.147	1.48718	0.943356	0.0683761	0.253476	268.188	3.19464	0.512821	0.610474	25.0085	4.70051
965.05	1.57377	1.00345	0.0983607	0.29903	267.754	3.05138	0.622951	0.659675	25.8525	4.79785
974.937	1.53333	0.819237	0.0416667	0.200664	268.142	3.19479	0.616667	0.624208	26.2417	4.45707
984.964	1.63492	1.09254	0.0714286	0.287849	268.008	3.19123	0.666667	0.644981	27.2619	4.52226
994.974	1.51667	0.888615	0.1	0.301258	268.333	3.03019	0.591667	0.628401	27.725	4.47582
1004.94	1.6748	1.19078	0.0650407	0.247606	268.561	3.20897	0.666667	0.731792	28.2927	4.42373
1014.98	1.65574	1.09673	0.0655738	0.248556	268.885	3.39955	0.606557	0.662544	28.4672	4.4223
1025.01	1.61667	0.971729	0.0583333	0.235355	268.5	3.00979	0.675	0.735218	29.65	4.31657
1035.05	1.488	1.02088	0.08	0.272385	268.568	3.24121	0.752	0.84868	30.16	4.54618
1044.92	1.72034	1.16857	0.127119	0.359168	268.034	3.32546	0.822034	0.948515	31.2542	4.57826
1054.89	1.86508	1.26081	0.126984	0.334284	268.373	3.18681	0.896825	1.01846	31.3889	4.63029
1065	1.70492	1.13318	0.139344	0.370739	268.459	3.19904	0.860656	0.947512	32.1393	4.74875
1075.08	1.73171	1.16699	0.097561	0.297934	268.374	3.41741	1.03252	1.07836	32.8455	4.78733
1085.13	1.97561	1.47361	0.121951	0.328568	267.992	3.06887	0.95935	1.01947	33.4797	4.8525
1095.06	1.88333	1.1463	0.116667	0.392864	267.95	3.16454	1.05833	1.11744	34.4417	4.95831
1105.04	1.66935	1.09486	0.145161	0.375977	268.032	3.16982	1.04839	1.05811	34.9839	4.92708
1115	1.82787	1.15489	0.131148	0.362517	267.418	3.41082	1.17213	1.16202	36.2049	5.27106
1124.95	2.02459	1.31403	0.0655738	0.248556	267.156	3.52798	1.22951	1.15556	36.7295	5.32115
1134.9	1.90323	1.32775	0.137097	0.368135	267.105	3.43539	1.29032	1.11	37.8548	5.74767
1144.93	2.00806	1.27194	0.169355	0.417538	266.524	3.43219	1.28226	1.04811	38.4032	5.44435
1154.91	1.90083	1.25436	0.0991736	0.326725	266.248	3.57836	1.50413	1.10396	39.6116	5.79277
1164.91	1.856	1.11228	0.128	0.380492	266.128	3.49649	1.472	1.09674	39.776	5.65523
1175.01	1.91057	1.26755	0.154472	0.362878	266.106	3.95427	1.5935	1.14403	40.7154	6.10901
1184.99	2.23387	1.4033	0.120968	0.327413	266.048	3.69543	1.60484	1.18814	41.0081	5.69623
1195.01	2.19355	1.48531	0.137097	0.368135	265.855	3.98716	1.74194	1.22886	41.9435	5.85919
1205	2.19512	1.28458	0.105691	0.308699	265.61	3.53584	1.72358	1.23674	42.4878	5.55209
1215.02	2.008	1.22801	0.112	0.316636	265.776	3.58955	1.864	1.3401	43.296	5.81991
1225.01	2.08197	1.27006	0.163934	0.452005	265.525	3.92536	1.83607	1.36279	43.6967	5.89844
1234.97	2.18548	1.41632	0.0967742	0.323079	265.444	3.64324	1.92742	1.57817	44.3629	6.05843
1244.99	2.13821	1.36301	0.211382	0.466097	265.65	3.85385	1.94309	1.52197	44.4472	6.30015
1254.98	2.37903	1.53333	0.193548	0.47159	265.008	3.94782	1.91129	1.53555	45.5968	6.25985
1265.09	2.264	1.43765	0.2	0.439941	265.24	3.71006	1.856	1.4068	46.224	6.036
1275.09	2.2459	1.48997	0.180328	0.426719	264.762	3.77038	1.89344	1.40723	47.2951	6.01883
1285.08	2.16935	1.49646	0.193548	0.416673	264.548	4.0971	1.96774	1.40808	48.0403	5.81895
1295.07	2.68293	1.73355	0.162602	0.39201	263.317	3.74454	2.14634	1.48591	49.4065	6.0216
1305.05	2.29268	1.5135	0.227642	0.47586	263.577	3.92973	2.26016	1.55151	49.813	5.67472
1315.05	2.45161	1.69818	0.209677	0.428159	263.298	4.06248	2.31452	1.64967	50.9274	5.98667
1325.01	2.36885	1.50042	0.262295	0.572125	263.098	3.6847	2.44262	1.64165	51.418	5.66538
1335.01	2.48	1.71615	0.288	0.520793	262.496	3.86803	2.456	1.7157	52.384	5.94027
1344.94	2.475	1.49488	0.216667	0.488237	261.65	3.86679	2.675	1.79711	53.45	5.81342
1354.93	2.2619	1.42648	0.325397	0.617471	262.071	3.96218	2.56349	1.80885	53.9762	5.72498
1364.97	2.44262	1.58531	0.319672	0.67133	261.369	3.54476	2.79508	1.74838	54.5984	5.44189
1375.01	2.55556	1.56745	0.269841	0.542774	261.532	3.73885	2.84921	1.75302	55.2778	5.87148
1384.98	2.80328	1.63454	0.295082	0.509229	261.197	3.82389	3.08197	1.99417	55.6475	5.31165
1394.97	2.36508	1.47297	0.230159	0.492548	261.294	4.08131	3.09524	1.93671	56.6746	6.02373
1405.06	2.29839	1.53008	0.233871	0.495654	261.274	3.91648	3.21774	1.9446	56.9113	6.08478
1415.11	2.624	1.64936	0.256	0.506474	260.704	3.69835	3.184	1.7661	57.816	6.52957
1425.12	2.42742	1.59864	0.258065	0.439345	260.984	3.60213	3.33065	1.79304	57.9435	6.0234
1435.06	2.77236	1.88963	0.333333	0.506785	260.463	3.59939	3.31707	1.78939	58.6667	6.23142
1445.02	2.69919	1.83738	0.268293	0.544317	260.805	3.69017	3.45528	1.75206	58.8374	6.62382
1455	2.808	1.56934	0.32	0.603752	260.784	3.72347	3.424	1.69565	59.344	6.62729
1465.01	2.93548	1.59645	0.33871	0.52401	260.782	3.47946	3.47581	1.75982	59.6694	6.33961
1474.94	2.82787	1.57822	0.319672	0.564316	260.697	3.56959	3.61475	1.79276	60.2787	6.34316
1484.81	3.1626	1.78507	0.260163	0.49319	260.504	3.80331	3.79675	1.92038	60.561	6.45304
1494.81	3.016	1.82714	0.384	0.644881	260.32	3.83448	3.776	1.88313	60.904	6.58986
1504.8	2.62295	1.61259	0.336066	0.569336	259.869	3.80724	3.7459	1.82073	62.5492	6.63836
1514.8	2.83333	1.75613	0.460317	0.722781	259.603	4.59056	3.55556	1.9781	62.7222	7.32409
1524.75	3.04918	1.73849	0.319672	0.606663	258.557	4.18587	3.82787	2.00286	64.4836	7.18611
1534.84	2.9375	1.68714	0.40625	0.632922	258.727	4.56228	3.77344	2.03982	64.625	7.54618
1544.81	3.38843	1.90338	0.297521	0.627756	257.595	4.27703	3.99174	2.05546	65.9835	7.3948
1554.79	3.1746	1.95174	0.269841	0.512448	257.825	4.60101	4.05556	2.26735	66.254	7.29267
1564.77	2.78049	1.74871	0.333333	0.622879	258.106	4.03634	4.29268	2.25698	66.6585	7.06739
1574.84	2.7619	1.49895	0.349206	0.570157	257.857	4.31502	4.3254	2.51342	67.2381	6.98619
1584.77	3.18852	1.71205	0.434426	0.667891	257.18	4.85154	4.63934	2.40545	67.8443	6.98407
1594.87	2.90551	1.6544	0.322835	0.575724	257.228	4.2691	4.59843	2.51743	68.2362	7.18183
1604.9	3.12195	1.71582	0.406504	0.611869	257.39	4.4365	4.73171	2.39902	68.6341	6.9427
1614.95	2.92063	1.64245	0.515873	0.734674	257.286	4.82801	4.73016	2.54059	68.7857	7.40768
1624.93	3.31148	2.07736	0.319672	0.534224	256.32	4.79198	4.80328	2.3971	70.2787	6.9559
1635.01	3.46875	1.968	0.492188	0.627407	256.484	4.51068	4.99219	2.4925	70.0234	7.18426
1645.01	3.2541	1.74186	0.467213	0.645191	256.344	4.11562	4.86885	2.31399	71.2049	6.69395
1655.04	3.48031	1.66595	0.393701	0.680307	255.441	4.1493	5.16535	2.47772	72	6.98525
1665.04	3.46341	1.85672	0.439024	0.654697	254.967	4.09905	5.05691	2.13596	73.0407	6.87404
1675.14	3.52381	2.00685	0.436508	0.651104	254.595	3.99435	5.30159	2.24239	73.5317	6.83718
1685.08	3.12195	1.75828	0.455285	0.643403	254.642	3.49972	5.49593	2.27738	74.439	5.94255
1695.07	3.58871	2.11849	0.556452	0.789179	254.258	3.75656	5.66935	2.59054	74.6532	6.0768
1705	3.39516	1.81152	0.459677	0.655176	254.411	3.49683	5.8629	2.68793	74.9113	5.87818
1715.08	3.32	2.093	0.392	0.65864	254.416	3.51766	5.976	2.66538	75.6	5.85442
1725.06	3.472	2.17232	0.552	0.807785	254.128	3.83317	6.096	2.55717	75.936	6.23303
1735.08	3.42276	1.85547	0.430894	0.6663	254.049	3.43285	6.13821	2.46725	76.6341	6.12475
1745.1	3.38095	1.88831	0.515873	0.701246	254.008	3.92428	6.11111	2.39072	76.7857	6.7131
1755.14	3.52846	1.83912	0.536585	0.771338	253.886	3.91341	5.95122	2.44565	77.3333	6.57699
1765.16	3.70079	1.95308	0.448819	0.62626	253.591	3.51043	6.08661	2.60958	77.6929	6.80279
1775.21	3.80328	2.04753	0.42623	0.654521	253.451	3.85073	6.31967	2.78504	77.9672	6.34013
1785.15	3.55118	2.06908	0.653543	0.790599	253.15	3.83608	6.11024	2.76379	78.7244	6.51455
1795.19	3.68033	1.95514	0.581967	0.690432	252.828	3.60599	6.14754	2.54439	79.2705	6.14567
1805.08	3.384	1.8699	0.592	0.741576	252.984	3.82476	6.136	2.50272	79.648	6.47234
1815.08	3.8374	2.29531	0.593496	0.857344	252.236	4.02264	6.41463	2.3951	80.2358	6.47578
1825.04	3.53175	1.86628	0.555556	0.699206	252.69	3.69749	6.30952	2.36462	80.4683	6.66656
1835.08	3.78049	1.8578	0.560976	0.72594	252.203	3.62586	6.58537	2.20999	81.0325	6.06783
1845.07	3.70866	1.89866	0.566929	0.782655	251.756	3.91115	6.40945	2.10575	81.9134	6.83713
1855.1	3.51639	1.87737	0.581967	0.736758	251.623	3.62573	6.54098	2.15954	82.6393	6.41803
1865.06	3.86614	2.0133	0.661417	0.892833	251.433	3.60905	6.66929	2.36057	82.5984	6.67293
1875	3.79167	2.16502	0.658333	0.864771	251.45	3.6893	6.825	2.46884	83.2583	6.63388
1885.03	3.6	2.1444	0.646154	0.805615	251.5	3.77517	6.88462	2.66657	83.3538	6.96933
1895.04	4.01681	1.93094	0.714286	0.884354	250.471	3.88352	6.93277	2.76397	84.6303	6.66876
1905.01	4.01538	2.06478	0.792308	0.903878	250.462	3.9141	6.96923	2.96213	84.6769	6.85872
1915.07	4.21667	2.18929	0.583333	0.693103	250.517	3.68732	6.85833	2.84707	85.2417	7.32326
1925.04	3.78295	2.09524	0.643411	0.817757	250.434	3.97226	6.92248	2.98594	85.7287	7.31624
1935.04	3.91667	1.96432	0.791667	0.96924	250.208	3.43217	6.66667	2.81453	86.375	6.72392
1945.04	3.68992	2.0759	0.767442	0.775722	250.016	3.66142	6.92248	2.87123	86.6822	7.15016
1955	4	1.97441	0.680672	0.822695	250.042	3.83427	6.72269	2.66784	86.9412	7.18083
1964.96	3.87597	2.00783	0.829457	0.902462	249.992	4.06682	6.94574	2.58696	87.3488	7.34597
1974.99	4.00826	2.01865	0.727273	0.816497	249.355	4.31829	7.05785	2.68731	88.0496	7.69832
1984.97	4.69531	2.31584	0.59375	0.714721	248.984	4.11064	7.47656	2.74354	88.1562	7.45003
1994.95	4.02479	1.99358	0.595041	0.665564	248.537	4.22303	7.75207	2.81153	89.4132	7.88529

## Sheet: weak ligand 3%
	number of LecA at different bound states
time	one strong ligand	standard deviation	one weak ligand	standard deviation	two strong ligands	standard deviation	two weak ligands	standard deviation	one strong+one weak	standard deviation
4.29245	1	0	0	0	3.06087	3.20987	0	0	0.0521739	0.291502
15.1063	1	0	0	0	12.3611	4.04983	0	0	0.25	0.531705
25.0995	1	0	0	0	21.1895	4.78761	0	0	0.368421	0.602347
34.8461	0.990099	0.0995037	0	0	28.6931	5.38283	0	0	0.425743	0.589008
44.8523	1	0	0	0	36.1881	5.72139	0	0	0.643564	0.742754
54.7079	0.980392	0.139333	0	0	43.4314	5.98432	0	0	0.754902	0.801438
65.0079	1	0	0	0	50.4571	5.99203	0	0	0.866667	0.888675
75.201	1	0	0	0	58.2571	5.95823	0	0	1.12381	1.124
85.0531	1	0	0	0	64.5941	6.20835	0	0	1.25743	1.16322
94.9015	1	0	0	0	71.6078	5.8617	0	0	1.37255	1.16824
105.098	1	0	0	0	77.4257	6.46119	0	0	1.54455	1.18764
115.196	0.990741	0.096225	0	0	84.1759	6.67934	0	0	1.64815	1.23284
125.264	1	0	0	0	89.9604	6.46053	0	0	1.86139	1.31932
135.079	1	0	0	0	95.6931	6.00124	0	0	1.94059	1.38435
144.89	1	0	0	0	101.45	6.28189	0.02	0.140705	2.24	1.47792
154.992	0.99115	0.0940721	0.00884956	0.0940721	106.973	6.07463	0.0176991	0.132443	2.60177	1.601
165.01	1.0101	0.100504	0	0	112.141	5.57328	0.020202	0.141407	2.9697	1.7581
174.801	0.980952	0.137348	0.0190476	0.137348	116.99	4.98748	0.0285714	0.167398	3.2	1.85742
184.899	0.972973	0.162898	0.00900901	0.0949158	122.64	5.5396	0.018018	0.13362	3.40541	1.98347
195.085	0.971154	0.168185	0.0192308	0.138	127.462	5.64813	0.0192308	0.138	3.77885	2.25103
205.082	1	0	0	0	131.849	5.69844	0.0188679	0.136705	4.13208	2.3384
215.178	0.981651	0.134829	0.0183486	0.134829	136.541	5.72281	0.00917431	0.0957826	4.62385	2.39903
225.041	1	0	0	0	140.641	5.43564	0	0	5.00971	2.47139
234.924	0.990826	0.0957826	0	0	145.101	4.68043	0.0275229	0.164357	5.24771	2.20755
245.037	0.981481	0.135445	0.00925926	0.096225	148.861	4.79575	0.0833333	0.277674	5.77778	2.44694
255.023	0.981132	0.194257	0.0188679	0.136705	152.906	4.63635	0.0660377	0.249528	6.10377	2.4021
264.887	1.00917	0.0957826	0	0	156.679	4.43655	0.0733945	0.261987	6.66972	2.63191
274.681	1	0	0	0	160.867	4.75165	0.104762	0.307715	7	2.74913
284.754	1	0.136717	0.00925926	0.096225	164.269	5.26069	0.12037	0.326911	7.51852	2.97806
294.958	1	0	0	0	168.25	5.04663	0.107143	0.310685	7.96429	2.99227
305.161	0.981481	0.19245	0.00925926	0.096225	171.778	5.18325	0.12037	0.326911	8.30556	3.05543
315.183	0.972727	0.163622	0.0272727	0.163622	174.382	5.10438	0.118182	0.376654	8.93636	3.15728
325.151	0.990741	0.096225	0	0	177.287	4.79496	0.111111	0.370232	9.57407	3.0239
334.913	0.962963	0.189733	0.0277778	0.165102	180.481	4.65739	0.12037	0.379808	10.1667	2.75986
344.793	0.981818	0.13422	0	0	183.009	4.87174	0.145455	0.40266	10.6636	2.93751
354.783	0.954545	0.249269	0.0363636	0.18805	185.755	5.15838	0.2	0.46531	11.4727	2.89482
364.746	0.963964	0.230727	0.036036	0.187225	188.216	4.98435	0.18018	0.430606	12.3964	2.91479
374.916	0.981982	0.13362	0.018018	0.13362	190.505	5.22385	0.216216	0.45538	12.8559	3.26649
385.118	0.981818	0.190693	0.0272727	0.163622	192.791	5.49578	0.218182	0.456991	13.6364	3.35301
395.414	0.972727	0.212417	0.0363636	0.18805	195.082	5.05952	0.290909	0.580184	14.4818	3.45809
405.129	1	0.137361	0.00934579	0.0966736	196.495	4.98937	0.280374	0.64126	15.6262	3.6043
415.021	1.00909	0.253252	0.0181818	0.13422	198.882	5.15935	0.390909	0.730658	16.5455	3.83043
425.093	1.00877	0.162699	0.00877193	0.0936586	200.544	5.2565	0.412281	0.688867	17.3246	3.70719
435.22	0.982456	0.187317	0.00877193	0.0936586	202.254	5.98347	0.385965	0.631178	18.4298	3.87177
445.138	0.990991	0.213009	0.018018	0.13362	204.189	5.99472	0.378378	0.618709	19.3514	3.7867
454.961	0.981818	0.270298	0.0363636	0.18805	206.282	5.84059	0.372727	0.618656	20.3	3.81102
464.891	0.981481	0.19245	0.0277778	0.165102	207.935	6.13443	0.453704	0.661127	21.0463	3.99622
474.905	0.949153	0.287859	0.059322	0.237234	209.305	6.17066	0.567797	0.767712	22.4576	3.77496
484.86	0.953704	0.25151	0.0462963	0.211106	210.157	5.81195	0.546296	0.824669	23.463	3.8486
494.885	0.991453	0.160588	0.017094	0.130179	211.991	5.89491	0.726496	1.0139	24.3761	3.90783
505.066	0.965217	0.22674	0.0434783	0.204824	212.939	5.84791	0.765217	0.967275	25.4696	4.25775
515.058	0.971698	0.216357	0.0377358	0.191462	213.953	5.08102	0.886792	0.988705	26.3868	4.17606
524.837	0.93913	0.240137	0.0434783	0.204824	215.157	5.44283	1.02609	0.986406	27.7043	4.22186
534.804	1.00885	0.211101	0.0176991	0.132443	216.168	5.41806	1.0177	0.935245	28.3717	4.43846
544.93	0.97479	0.242242	0.0420168	0.201476	217.387	5.05748	1.11765	0.958251	29.7395	4.52575
554.954	0.972477	0.253082	0.0275229	0.164357	218.413	5.47251	1.20183	1.06961	31.0459	5.28693
564.861	0.931034	0.254495	0.0603448	0.239158	218.784	5.03692	1.18966	1.08679	32.6724	5.45141
574.949	0.957265	0.402431	0.0683761	0.253476	219.342	5.28525	1.2735	1.1643	33.7521	5.10393
584.996	0.956897	0.203971	0.0431034	0.203971	220.19	4.97107	1.37069	1.15367	34.9569	5.09286
595.186	0.947826	0.259672	0.0521739	0.223351	220.4	5.09351	1.4	1.19061	36.7391	5.38694
605.197	0.938053	0.27656	0.0619469	0.242133	220.823	5.11865	1.61947	1.12058	37.9558	5.42216
615.072	0.955752	0.387053	0.0619469	0.242133	221.31	4.89912	1.67257	1.1452	38.9912	5.22271
625.186	0.966102	0.259263	0.0508475	0.220623	221.644	5.00004	1.82203	1.20987	40.7458	5.72472
635.146	0.973451	0.248574	0.0265487	0.161476	221.903	5.07614	2.02655	1.28494	42.1062	6.02726
645.016	0.893805	0.309459	0.0884956	0.285279	222.354	5.2046	2.22124	1.3412	43.4602	6.3962
654.936	0.964602	0.296684	0.0530973	0.225226	222.788	5.65914	2.41593	1.43132	44.5133	6.68836
664.878	0.965217	0.373002	0.0695652	0.255526	223.304	5.59946	2.41739	1.37638	45.7652	6.54181
674.808	0.957265	0.275217	0.0512821	0.221521	223.214	5.4438	2.75214	1.35765	47.4103	6.62695
684.809	0.982609	0.396976	0.0782609	0.269757	223.261	5.64457	2.92174	1.45788	48.6261	6.78034
694.901	0.97479	0.330951	0.0588235	0.236289	223.218	5.46043	2.90756	1.47287	50.4118	6.53856
705.006	0.938596	0.305845	0.0789474	0.270847	223.947	5.32957	2.99123	1.54287	51.2719	6.73425
714.883	0.913043	0.364312	0.104348	0.307049	223.957	5.31366	3.07826	1.51106	52.9913	6.89202
724.964	0.957983	0.354031	0.0672269	0.251473	223.765	6.02917	3.11765	1.57403	54.6134	8.01493
735.061	0.974576	0.442639	0.0762712	0.266563	223.915	5.70736	3.23729	1.55623	55.8475	7.51025
744.973	1.02609	0.428397	0.0695652	0.255526	224.461	6.38843	3.27826	1.64129	57.0783	8.47198
754.995	0.948276	0.369367	0.0775862	0.26868	224.595	5.77247	3.43966	1.59504	58.5345	7.66974
765.023	0.991525	0.423574	0.101695	0.303536	224.331	5.76914	3.55085	1.55579	60.1271	8.25921
775.073	0.891667	0.498668	0.166667	0.374241	224.792	5.3889	3.69167	1.62334	61.2167	8.07547
785.075	1	0.40452	0.0630631	0.244179	224.45	5.9677	3.84685	1.71198	63.2883	8.39522
795.09	0.908333	0.388832	0.125	0.332106	225.2	5.40868	3.88333	1.70606	63.8667	8.19093
805.165	0.921739	0.564254	0.13913	0.347597	225.878	4.4998	4.13913	2.02998	64.4696	7.74067
814.985	0.824561	0.404523	0.184211	0.389367	225.877	3.95358	4.35965	2.26605	65.5789	7.43812
824.956	1	0.42997	0.1	0.301258	225.65	4.70767	4.7	2.27371	67.075	8.00647
834.937	0.888889	0.431073	0.17094	0.400228	225.949	5.05972	4.64103	2.39778	67.9487	7.99444
844.951	0.983051	0.391863	0.0932203	0.291981	226.195	4.86442	4.79661	2.25153	69.1525	7.82242
854.865	0.930435	0.45348	0.121739	0.328415	225.4	5.08144	5.13913	2.43111	70.9478	7.66267
864.76	1	0.520756	0.10084	0.30239	224.79	5.27044	5.33613	2.24845	72.2521	7.8807
874.854	0.966102	0.553655	0.135593	0.343816	225.195	5.22365	5.75424	2.38921	73.2034	7.41742
884.949	1.03279	0.588238	0.106557	0.309822	225.049	5.48002	5.65574	2.47557	74.041	8.07137
895.055	0.991304	0.599644	0.156522	0.364939	224.557	5.47753	5.74783	2.38358	76.4957	7.93656
904.878	0.931624	0.50389	0.162393	0.370397	224.214	5.73529	6.04274	2.49618	77.5128	8.30934
914.886	1.07563	0.612852	0.092437	0.290867	224.613	5.79613	6.15966	2.86411	78.1345	8.60521
924.961	0.983051	0.413099	0.110169	0.314436	224.881	5.78263	6.28814	2.63799	79.8136	8.27926
935.027	0.931624	0.537018	0.188034	0.39242	224.274	5.24836	6.92308	2.63319	80.7949	8.13839
944.981	1.07563	0.472277	0.0672269	0.251473	223.866	5.30578	7.09244	2.59723	82.7143	7.68241
955.066	1.03419	0.39242	0.0854701	0.280782	223.838	5.59088	7.07692	2.80441	83.9316	8.22709
965.011	0.974576	0.546346	0.177966	0.405757	222.898	5.91014	7.52542	2.7071	85.9237	8.58358
974.965	0.925	0.452119	0.141667	0.35017	222.85	5.45824	7.76667	2.8572	86.4833	8.22272
984.987	0.983051	0.522699	0.152542	0.361079	222.619	5.69438	8.07627	3.12464	87.5763	8.7622
995.11	0.902439	0.619553	0.243902	0.449799	222.268	5.74324	8.26016	3.11484	88.7561	8.53761
1005.1	0.887931	0.523725	0.215517	0.43351	221.491	5.30545	8.25	3.0755	91.0431	8.54186
1015.04	0.934959	0.523855	0.170732	0.398919	221.35	5.15654	8.9187	3.04769	91.626	8.40413
1025.1	0.982609	0.529525	0.130435	0.338255	220.643	5.10794	8.91304	3.12198	93.5826	8.61148
1034.98	1.0339	0.505224	0.135593	0.343816	220.441	5.39791	9.12712	3.04818	94.9492	8.53034
1045.05	1	0.433629	0.118644	0.324748	220.483	5.39822	9.63559	2.9776	95.2627	8.37214
1054.98	1.01695	0.613008	0.220339	0.455462	220.263	5.73552	10.1017	2.82658	96.7203	8.84809
1065.04	1	0.483046	0.157025	0.387476	219.752	5.35923	10.2231	2.98186	97.5702	8.30444
1075	0.903509	0.548034	0.22807	0.44194	219.123	5.1545	10.9211	2.90604	99.3333	8.46823
1084.78	1.05833	0.79172	0.266667	0.462607	218.6	5.5857	11.0417	2.84737	100.108	8.823
1094.77	1.01639	0.529831	0.188525	0.392743	218.689	5.42276	11.2869	3.07073	101.189	9.06025
1104.97	0.9	0.540774	0.225	0.438916	218.408	5.81435	11.6	3.07989	102.75	9.08434
1115.05	1.03306	0.590676	0.157025	0.408417	217.818	5.7735	12.0496	3.26816	103.645	9.53315
1125.26	0.983607	0.513996	0.131148	0.338954	217.877	6.13158	12.541	3.43089	104.574	9.90777
1135.05	1	0.612372	0.221239	0.41693	217.566	6.0221	12.6814	3.48534	105.027	10.1379
1145.04	1.01575	0.604011	0.149606	0.379614	217.118	6.1083	12.9055	3.30328	106.78	10.6844
1155.25	0.915254	0.634833	0.29661	0.528007	216.737	6.41503	12.9915	3.4356	107.898	10.9258
1165.07	1	0.536783	0.184874	0.411001	216.714	6.25197	12.9916	3.134	109.092	10.8174
1175.06	1.03306	0.729542	0.231405	0.461164	216.033	5.83229	13.3554	3.08723	110.372	10.8882
1185.1	0.991736	0.724521	0.247934	0.470478	215.339	5.4261	13.3058	3.26559	112.231	10.1257
1195.13	1.07627	0.557111	0.186441	0.391123	215.093	5.18543	13.9322	3.4062	112.797	10.8293
1205.03	1.03448	0.631507	0.189655	0.393729	214.328	5.35971	14.1466	3.63857	114.845	10.7853
1214.97	0.887097	0.558885	0.298387	0.50974	213.911	5.53042	14.5806	3.25126	115.298	10.8912
1224.86	1.01739	0.700659	0.217391	0.434935	213.339	5.46261	15.0348	3.35327	116.548	10.4623
1234.85	0.852459	0.62552	0.303279	0.479141	212.516	5.63524	15.4344	3.22692	118.189	10.5308
1245.15	0.983871	0.555591	0.185484	0.390266	212.573	5.67719	15.8629	3.28172	118.75	10.1818
1255.16	1.02564	0.662565	0.222222	0.493249	212.761	5.69883	16.1795	3.24467	119.615	10.0857
1264.97	1.075	0.70009	0.291667	0.54071	211.75	5.61997	16.5583	3.25601	120.842	10.4044
1275.03	1.00806	0.548404	0.233871	0.443725	211.847	5.70842	16.7419	3.0387	121.573	9.87085
1285.08	0.983193	0.700886	0.277311	0.502947	211.101	5.86774	17.2269	3.21658	122.672	9.96614
1294.9	1.01695	0.598903	0.254237	0.456416	211.347	6.02045	17.5847	3.4575	123.314	10.307
1304.95	0.968	0.646779	0.296	0.524004	211.104	6.42553	17.904	3.73178	124.008	10.4939
1315.05	0.89916	0.602185	0.294118	0.493224	211.227	6.30501	18.2101	3.70724	125	10.0684
1325.09	1	0.637577	0.290323	0.506449	210.315	6.33787	18.4597	3.65015	126.492	10.1905
1335.1	0.900826	0.597285	0.330579	0.489701	209.843	6.06631	18.6777	3.50289	128.174	8.99507
1345.08	1.04202	0.752341	0.260504	0.495098	209.639	5.9457	18.7059	3.56383	128.622	9.08434
1355.07	1.13223	0.752132	0.247934	0.487869	209.008	6.06148	19.2562	3.6321	130.512	8.72078
1364.96	1.16949	0.880026	0.347458	0.545018	208.356	6.42448	19.1695	3.8615	131.754	8.93943
1375.03	1.00813	0.718559	0.260163	0.47628	207.967	6.48572	19.6829	3.95117	132.862	9.69225
1385.02	1.05	0.720061	0.283333	0.505155	207.733	5.97155	19.775	3.85332	134.083	8.77217
1395.07	0.918033	0.699352	0.393443	0.568562	207.623	5.86251	19.8525	3.96612	135.107	9.67557
1405.14	0.959677	0.655176	0.298387	0.493533	207.46	6.13851	19.9355	3.84399	136.04	9.88667
1415.06	1.02564	0.855626	0.333333	0.508548	207.333	6.12795	20.3162	3.92088	136.906	9.74589
1425.05	1.15323	0.902069	0.362903	0.588987	206.379	5.84292	21.0484	4.39855	137.903	9.88093
1435.11	1.08547	0.737805	0.230769	0.443042	206.761	5.94029	21.1709	4.61125	138.675	9.90196
1444.94	0.933884	0.715723	0.31405	0.532808	206.149	5.93529	21.9752	4.93029	139.289	10.3202
1454.89	1.08333	0.716942	0.308333	0.515244	205.975	5.4856	21.9333	4.88478	140.425	9.28418
1465.06	1.07874	0.822369	0.362205	0.544369	204.953	5.29429	22.2441	4.59074	142.276	9.08747
1475.06	1.03448	0.801423	0.344828	0.495255	205.284	5.33374	22.4483	4.81545	142.172	9.67675
1484.98	1	0.652863	0.292683	0.539151	204.163	5.40851	22.9187	4.71411	144.504	8.76971
1495.07	0.908333	0.733311	0.341667	0.526537	204.975	5.99645	23.0417	4.89794	143.892	9.10794
1504.98	1.02542	0.672562	0.355932	0.562738	204.398	5.98594	23.6525	4.5674	145.347	9.14123
1515.05	1.01613	0.806315	0.354839	0.55865	204.452	6.37112	24.2419	4.47826	145.637	9.73748
1525.07	1.04959	0.835177	0.38843	0.522365	203.802	6.85154	24.2727	4.69219	146.917	10.2612
1534.98	0.908333	0.744682	0.358333	0.531303	204.025	6.85806	24.8333	4.65685	147.1	10.2698
1545	1.00813	0.794406	0.390244	0.537666	203.285	7.65391	24.9675	4.78545	148.472	11.1586
1555.01	1.05	0.776222	0.4	0.749229	203.75	7.14702	25.2833	4.65297	148.55	10.7437
1565.03	1.09756	0.94448	0.349593	0.511887	202.756	7.0121	25.9837	5.30849	149.894	11.489
1575.05	1.11765	0.715168	0.327731	0.612154	202.924	6.57571	26.2941	5.05454	150.176	11.4186
1585.02	1.03226	0.774969	0.330645	0.566285	202.605	6.55411	26.75	5.3231	151.145	11.6505
1595.16	1.04065	0.77246	0.398374	0.649588	202.447	5.73914	26.9837	5.0635	151.862	10.6142
1605.09	1.05042	0.800939	0.420168	0.644347	202.832	5.84158	27.6303	4.97258	151.891	11.3203
1615.1	1.168	0.895653	0.376	0.563171	202.168	5.37127	27.544	4.95057	153.736	10.4009
1625.16	1.09244	0.770116	0.436975	0.755081	202.42	5.75414	28.1849	4.95055	153.622	11.0169
1634.95	1.15	0.940677	0.491667	0.635052	201.9	6.26636	28.325	5.05792	155.2	11.2441
1645.05	1.136	0.90111	0.36	0.52976	201.376	5.65638	28.768	4.98406	155.848	10.9589
1655.06	1.00826	0.800998	0.454545	0.591608	201.355	6.01229	29.2149	4.70143	156.471	11.1273
1664.82	0.87931	0.699754	0.491379	0.639234	200.931	6.2146	29.3534	4.71123	157.578	11.1567
1674.9	1.0155	0.760186	0.387597	0.534878	201.481	6.52052	30.0388	4.42896	157.109	11.4074
1684.95	1.07759	0.876265	0.612069	0.71956	200.491	6.54814	30.3793	4.58477	158.621	11.071
1695.03	1	0.693268	0.430769	0.658145	200.738	6.73939	30.8077	4.31528	158.708	11.3946
1705.18	1.21186	0.855867	0.40678	0.558344	199.881	6.31802	31.3644	4.55107	159.61	10.3816
1715.15	1.064	0.877533	0.464	0.629183	200.616	6.08645	31.824	4.25605	159.2	10.4904
1725.11	1.03306	0.784579	0.438017	0.60405	199.479	5.70541	31.9008	4.7704	161.471	10.1522
1735.03	1.025	0.738639	0.475	0.593558	200.008	5.51925	31.8833	4.46119	161.258	10.3879
1745.14	1.03906	0.797657	0.398438	0.537416	199.508	5.59386	32.6406	4.49275	162.133	9.9141
1755.07	1.04464	0.820771	0.348214	0.532034	199.393	5.47123	32.8125	4.24589	162.259	10.0357
1764.95	1.12308	0.853769	0.415385	0.679542	199.015	5.24882	33.2538	4.46226	163.331	9.86607
1774.91	1.09649	0.76389	0.535088	0.667578	199.009	5.95484	33.2368	4.46283	163.614	10.333
1784.93	1.10687	0.870472	0.381679	0.587799	198.015	5.90565	33.4122	4.44084	165.641	10.0124
1795.03	1.08621	0.77537	0.413793	0.590784	198.302	5.8788	33.819	4.4927	165.759	9.67976
1804.91	1.088	0.924714	0.448	0.628054	197.936	5.22516	34.232	4.4015	166.392	9.08552
1814.95	1.07377	0.864048	0.483607	0.606216	197.811	4.64497	34.6475	4.67262	166.943	8.23949
1824.99	1.22131	0.949226	0.459016	0.644718	197.123	4.69672	35.0984	4.69818	167.828	8.2429
1834.91	1.11475	0.80491	0.401639	0.584367	196.91	4.85833	35.459	5.02908	169.049	8.70438
1844.99	1.15	0.826555	0.466667	0.660193	196.458	4.98046	35.6	4.84621	169.967	8.56996
1854.93	1.096	0.855947	0.472	0.629593	196.256	4.65574	35.72	5.28937	170.904	8.45236
1864.81	1.14655	0.934873	0.5	0.72831	195.716	5.02309	35.9052	5.40689	172.026	9.08555
1874.83	1.07812	0.856741	0.484375	0.62726	195.719	5.34029	36.25	5.82149	172.516	9.97555
1884.96	1.07563	0.894045	0.478992	0.608537	194.832	5.52701	36.5462	5.90712	173.79	10.1396
1895.07	1.22481	0.970183	0.395349	0.61769	195.194	6.14166	37.0233	6.09234	173.566	10.8137
1905.1	1.19298	0.91087	0.377193	0.585826	194.018	5.82181	37.5965	6.15539	175.404	10.2411
1914.98	1.33071	0.976348	0.448819	0.663189	193.898	5.99184	37.5276	6.38802	175.52	10.3386
1924.98	1.2437	0.863246	0.436975	0.605605	193.059	6.1414	38.2941	6.29144	177.429	10.1944
1935.05	1.16935	0.833464	0.475806	0.655976	193.516	6.25928	38.5726	6.17387	177.306	10.6947
1945.05	1.11475	0.873832	0.434426	0.56022	193.18	5.69619	38.8525	6.04894	178.23	10.1849
1954.9	0.991597	0.786494	0.495798	0.636116	193.311	4.99957	39.6303	5.74879	178.118	9.75911
1964.85	1.04	0.807225	0.512	0.691142	193.064	5.32908	39.712	5.51949	178.608	9.73512
1974.87	1.13333	0.925215	0.483333	0.647988	192.167	5.56449	40.3083	5.45231	179.992	9.45
1984.92	1.15873	0.804116	0.468254	0.65344	192.135	5.91182	40.1984	5.10219	180.095	9.93292
1995.03	1.22314	0.995721	0.512397	0.60712	191.769	5.81773	41.157	5.76918	180.967	9.49555

## Sheet: weak ligand 5%
	number of LecA at different bound states
time	one strong ligand	standard deviation	one weak ligand	standard deviation	two strong ligands	standard deviation	two weak ligands	standard deviation	one strong+one weak	standard deviation
4.23758	0.990741	0.096225	0	0	2.62037	3.00068	0	0	0.0740741	0.296513
14.9266	1	0	0	0	10.949	3.91764	0	0	0.255102	0.48293
25.0673	0.990385	0.0980581	0	0	19.3462	4.68994	0	0	0.461538	0.709479
35.1723	0.989691	0.101535	0	0	26.7732	4.72252	0	0	0.752577	0.866397
44.9174	0.989691	0.101535	0.0103093	0.101535	34.5258	5.06642	0	0	0.917526	0.931733
55.138	0.990476	0.09759	0	0	41.2667	5.30288	0.00952381	0.09759	1.13333	1.07477
65.0358	1	0	0	0	48.4343	5.8835	0.020202	0.141407	1.62626	1.27444
75.0411	0.990196	0.0990148	0	0	55	6.26162	0.0196078	0.139333	1.85294	1.40999
84.8819	1	0	0	0	61.6667	6.16938	0.020202	0.141407	2.23232	1.39846
94.8012	0.990476	0.09759	0.00952381	0.09759	68.2	6.55509	0.0190476	0.137348	2.47619	1.4012
104.967	0.990741	0.096225	0.00925926	0.096225	74.9259	6.63001	0.00925926	0.096225	2.87963	1.54507
114.855	1	0	0	0	80.8725	6.43885	0	0	3.29412	1.69208
124.97	1	0	0	0	86.7196	6.48044	0.0280374	0.165856	3.91589	1.889
134.999	1	0	0	0	92.2523	6.86403	0.0373832	0.190592	4.64486	2.00119
145.043	0.980583	0.138662	0.0194175	0.138662	97.6311	6.2387	0.0679612	0.25291	5.26214	2.01932
154.775	1	0	0	0	102.51	6.59066	0.115385	0.321033	5.98077	2.12695
164.965	1	0	0	0	107.664	6.18414	0.118182	0.324301	6.62727	2.24981
175.156	1	0	0	0	112.288	6.4982	0.0961538	0.29623	7.23077	2.34098
185.021	0.990385	0.0980581	0.00961538	0.0980581	117.096	6.017	0.0865385	0.282519	7.48077	2.29385
194.731	1	0.139347	0	0	121.606	6.20432	0.0673077	0.251767	8.02885	2.59371
204.944	0.982456	0.131866	0.0175439	0.131866	125.5	6.44411	0.0701754	0.25657	9.07018	2.92599
215.072	0.981308	0.136071	0.0186916	0.136071	129.523	6.31761	0.0747664	0.264252	9.81308	2.66398
224.897	0.980952	0.137348	0.0190476	0.137348	134.114	6.16022	0.104762	0.307715	10.2476	2.59727
234.834	0.990476	0.09759	0	0	138.152	6.2277	0.161905	0.37013	11.019	2.94821
244.764	0.973684	0.160779	0.0263158	0.160779	141.605	6.34079	0.201754	0.424469	11.7456	2.78368
255.013	0.971698	0.291386	0.0471698	0.213009	145.085	6.22456	0.235849	0.426545	12.6038	3.03528
264.953	0.971963	0.165856	0.0280374	0.165856	149.131	5.88744	0.242991	0.430908	13.2897	3.10511
275.033	0.95283	0.213009	0.0188679	0.136705	151.962	5.3753	0.283019	0.452606	14.5755	3.12577
284.854	0.971698	0.166622	0.00943396	0.0971286	155.358	5.58772	0.358491	0.481835	15.2264	3.0309
295.072	0.957627	0.202297	0.0338983	0.181739	158.39	5.56705	0.364407	0.517477	16.161	3.23171
305.208	0.971154	0.168185	0.0192308	0.138	161.394	5.68667	0.375	0.5777	17.1923	3.32416
314.959	0.980952	0.137348	0.0190476	0.137348	164.038	5.31313	0.390476	0.627805	18	3.2463
324.975	0.972973	0.211465	0.027027	0.162898	167.45	5.36104	0.468468	0.671766	18.6036	3.36906
335.109	0.981651	0.134829	0.0183486	0.134829	169.229	5.5505	0.46789	0.72736	20.1743	3.87739
345.032	0.981308	0.136071	0.0186916	0.136071	172.103	5.47022	0.53271	0.691154	21.3645	3.67139
354.718	0.980952	0.19518	0.0190476	0.137348	174.362	5.37645	0.6	0.728539	22.4952	3.61919
364.95	0.991379	0.0928477	0.00862069	0.0928477	176.362	5.659	0.655172	0.781342	23.8966	3.89733
375.132	0.942308	0.306148	0.0673077	0.251767	178.788	5.96051	0.846154	0.856378	24.8269	4.10409
384.876	0.972973	0.162898	0.018018	0.13362	180.739	6.07635	0.864865	0.814488	26.1081	3.8902
395.105	0.965517	0.183257	0.0431034	0.203971	182.802	5.536	1.07759	0.97936	27.2328	4.06974
405.268	0.955357	0.207447	0.0446429	0.207447	185.196	5.76388	1.08929	0.925646	28.5	3.95925
415.107	0.962617	0.190592	0.0280374	0.165856	186.411	5.54902	1.24299	0.844975	30.1682	3.80785
424.907	0.946903	0.261886	0.0442478	0.206561	187.504	5.60791	1.27434	0.83717	31.9027	4.2907
434.98	0.955357	0.31159	0.0625	0.243149	189.125	5.94286	1.47321	1.07351	33.125	4.68681
445.136	0.91453	0.280782	0.0769231	0.267615	190.573	5.5512	1.57265	1.09321	34.5214	4.79511
455.205	0.935185	0.282616	0.0648148	0.247347	191.25	6.07757	1.77778	1.23298	36.0463	5.62601
464.786	0.925234	0.29782	0.0747664	0.264252	192.701	6.02701	1.88785	1.26138	37.3458	5.62357
474.936	0.892562	0.310957	0.0991736	0.300138	193.397	5.87151	1.98347	1.36616	38.9752	5.86297
485.147	0.954545	0.283697	0.0727273	0.260877	194.245	6.21951	2.09091	1.23812	41.0091	6.13382
494.939	0.918919	0.305559	0.0900901	0.287609	194.739	6.13146	2.28829	1.27484	42.7297	6.02713
504.879	0.87156	0.336125	0.12844	0.336125	195.927	5.97635	2.44037	1.27969	44.1835	6.04178
515.003	0.931624	0.285467	0.0683761	0.253476	196.821	6.3322	2.73504	1.22751	45.7436	5.60504
524.877	0.933333	0.318248	0.0857143	0.281284	197.571	6.49239	2.90476	1.26737	47.3619	5.79477
534.85	0.932203	0.252469	0.0677966	0.252469	197.39	6.94919	2.97458	1.25038	49.1102	5.99684
545.022	0.964912	0.227718	0.0438596	0.205687	198.605	7.26809	3.18421	1.32749	50.7544	6.22379
555.015	0.923077	0.267615	0.0683761	0.253476	198.821	7.62552	3.36752	1.41176	52.547	6.55809
565.15	0.921739	0.300521	0.0869565	0.283004	198.861	7.09322	3.74783	1.61595	54.1043	6.49342
574.887	0.889908	0.31445	0.100917	0.302611	199.128	6.52502	3.90826	1.60174	56.3394	6.21858
585.109	0.99187	0.373199	0.0487805	0.21629	199.211	6.22693	4.19512	1.61782	58.5203	6.40485
595.177	0.858407	0.374816	0.141593	0.350185	199.062	5.91198	4.21239	1.68211	60.469	6.58742
604.932	0.946903	0.322953	0.0619469	0.242133	199.531	5.55503	4.52212	1.71702	61.9823	6.53423
615.024	0.956522	0.243919	0.0347826	0.184031	199.861	5.29297	4.7913	1.71421	64.0435	6.33341
625.12	0.852174	0.402699	0.165217	0.373002	199.783	5.88305	5.13043	1.83782	65.7304	6.75164
634.944	0.953704	0.25151	0.0555556	0.230129	199.796	5.14783	5.28704	1.99556	67.7315	7.09298
644.882	0.911504	0.315026	0.0973451	0.297748	200.681	5.39554	5.55752	2.04388	69.0796	7.17653
654.954	0.905172	0.322448	0.0862069	0.281887	200.733	5.24754	5.73276	2.09495	71.0086	7.49202
665.031	0.894737	0.36113	0.122807	0.329665	200.219	4.83124	6.05263	2.24137	72.8947	7.40888
674.926	0.955752	0.409472	0.0973451	0.297748	200.071	4.70888	6.20354	2.36854	75.2035	7.77147
684.937	0.948718	0.257513	0.0598291	0.23819	199.342	5.13803	6.52991	2.49335	77.7009	8.14128
695.027	0.87931	0.352757	0.112069	0.31682	199.147	5.02732	6.62069	2.62316	79.3966	8.44407
704.906	0.946429	0.351042	0.0892857	0.286437	198.893	5.86846	6.74107	2.64659	81.7768	8.69266
714.887	0.875	0.440826	0.166667	0.374241	198.9	5.89031	6.95	2.70962	83.3333	8.75275
725.158	0.93913	0.332111	0.0869565	0.283004	198.452	5.64326	7.2087	2.55293	85.1652	8.94715
735.151	0.891892	0.433828	0.162162	0.370271	198.207	6.1852	7.8018	2.67928	86.4955	8.96648
744.876	0.831858	0.461029	0.212389	0.410821	197.593	6.18846	7.9646	2.69235	89.1593	9.45343
754.875	0.931034	0.366514	0.112069	0.31682	198.121	6.16322	8.62069	2.85186	89.8362	9.05245
765.154	0.958333	0.417995	0.15	0.381285	197.5	6.18483	8.89167	2.74335	91.8417	9.50364
775.064	0.912281	0.471514	0.166667	0.374323	197.57	5.63957	9.24561	2.84577	93.6754	8.91503
784.873	0.901786	0.401794	0.133929	0.342106	197.821	5.70793	9.60714	2.89876	94.7857	8.40037
794.785	0.983051	0.452591	0.135593	0.367836	197.542	5.67894	9.80508	2.96203	96.9746	8.61073
805.129	0.867769	0.386052	0.140496	0.348946	197.14	6.15536	10.2479	3.10988	98.5207	8.23114
815.261	0.894737	0.384855	0.131579	0.339525	196.368	6.0766	11.0263	3.12699	100.605	8.50155
825.054	0.907407	0.349553	0.111111	0.315735	197.222	5.21022	11.3241	3.02274	101.139	7.65428
834.87	0.923729	0.395634	0.118644	0.324748	196.898	5.14971	12.1017	2.88643	102.771	7.9983
845.11	0.867769	0.427047	0.157025	0.365337	197.058	4.79461	12.3636	2.94675	103.702	8.02874
855.168	0.864865	0.39281	0.171171	0.378367	195.802	4.70941	13.009	2.81391	106.153	7.96492
865.005	0.921739	0.480275	0.147826	0.356481	195.843	4.75651	13.7391	2.78179	106.626	7.66796
874.995	0.931034	0.48855	0.146552	0.355193	195.569	5.05659	14.0345	2.60077	108.741	7.69994
885.001	0.850877	0.404235	0.175439	0.404523	195.254	5.78036	14.6667	2.56824	109.798	8.26141
894.97	0.907563	0.469251	0.151261	0.359818	195.109	5.44898	15.1849	2.55769	111.235	8.49896
904.961	0.86087	0.475486	0.208696	0.408155	194.4	4.90935	15.513	2.53178	113.461	9.00905
914.852	0.869565	0.449595	0.226087	0.459994	194.504	4.98132	15.7478	2.94047	114.687	8.48049
924.956	0.860656	0.45118	0.221311	0.472593	194.352	4.92912	16.3607	2.95158	115.672	8.87605
934.998	0.869565	0.487056	0.156522	0.364939	194.53	4.78177	16.8087	3.25225	117.739	8.89519
944.935	0.877193	0.444043	0.175439	0.382021	193.974	4.56315	17.2193	3.10797	118.965	9.17473
954.972	0.819672	0.463839	0.221311	0.416842	193.885	4.75203	17.8115	3.24822	119.893	9.66275
964.922	0.883929	0.549292	0.214286	0.41217	193.384	4.91412	18.2321	3.41428	122.045	9.69293
974.923	0.793651	0.555949	0.277778	0.449691	193.722	5.69581	18.6667	3.69432	122.452	10.3681
984.984	0.836364	0.51629	0.245455	0.472867	193.409	6.04007	19.0909	3.92719	124.464	10.7068
995.093	0.894309	0.524998	0.219512	0.434884	193.463	6.24407	19.7236	3.99652	124.878	10.5509
1005	0.8125	0.435606	0.232143	0.424097	193.304	6.03867	20.5446	3.8529	126.259	9.85457
1014.95	0.735537	0.496128	0.247934	0.433609	191.835	6.55534	20.7438	3.59288	128.413	11.3216
1025.02	0.752212	0.473041	0.274336	0.448167	192.124	6.74687	21.6726	4.0099	128.894	11.5669
1034.92	0.882353	0.435238	0.201681	0.402952	190.807	6.65019	22.1261	4.14065	131.546	11.2655
1045.04	0.9	0.437718	0.158333	0.388832	190.217	6.50686	21.9917	3.79406	133.683	11.1106
1054.99	0.794872	0.446026	0.230769	0.423137	190.479	6.16665	23.4274	4.05419	133.615	10.4286
1065.03	0.831933	0.586852	0.260504	0.440766	189.571	6.42502	23.2941	3.77627	135.454	11.1049
1074.99	0.794872	0.500663	0.239316	0.428501	189.137	6.35977	24.0769	3.8353	136.991	10.4473
1084.97	0.871795	0.446026	0.179487	0.38541	189.231	6.82968	25.1538	4.00993	137.333	10.823
1095.02	0.731092	0.515809	0.319328	0.485951	188.118	5.63761	25.2857	3.61058	139.605	10.0686
1104.94	0.863248	0.585838	0.25641	0.457765	187.513	5.98362	26.1709	4.04776	141.06	9.97868
1115.01	0.762295	0.575725	0.336066	0.47431	186.598	5.7376	26.6311	3.84235	142.746	9.87572
1125.07	0.810345	0.542359	0.267241	0.463592	186.543	5.70948	27.3879	4.15937	143.414	9.9844
1134.86	0.910714	0.512081	0.1875	0.414408	186.071	6.25684	27.8661	4.20316	144.705	9.90099
1144.94	0.796748	0.626719	0.308943	0.481291	185.463	6.07372	28.4472	4.52897	146.585	9.57706
1155.05	0.886957	0.542334	0.252174	0.492816	184.748	5.94248	28.3217	4.45356	148.348	9.71709
1164.8	0.801724	0.57815	0.293103	0.45716	184.457	6.45842	28.9224	4.21416	149.871	10.0732
1175	0.872	0.553231	0.256	0.456212	184.384	6.68868	29.848	4.36455	150.456	10.0052
1184.98	0.79646	0.502836	0.265487	0.463251	184.212	6.48962	30.1947	4.31951	151.602	9.87017
1194.92	0.733871	0.52744	0.330645	0.489263	183.831	7.2198	30.8629	4.226	153.25	10.1682
1204.98	0.830508	0.511493	0.271186	0.465218	183.246	7.47524	31.6356	4.62188	154.195	10.6565
1214.83	0.756522	0.539514	0.330435	0.508209	182.722	7.35628	32.0609	4.79087	155.391	10.4072
1224.93	0.798387	0.540699	0.314516	0.546488	182.169	7.81568	33.1371	4.43257	156.25	10.5988
1234.97	0.815789	0.490003	0.280702	0.523919	182.342	6.84316	33.4298	5.01497	157.439	9.82775
1245.01	0.786885	0.592369	0.327869	0.488591	181.795	6.45639	34.041	4.91313	158.475	9.6836
1254.96	0.931624	0.552837	0.239316	0.467008	180.65	6.40086	33.9829	4.86363	161.188	9.61584
1264.82	0.827586	0.563774	0.275862	0.467857	180.75	6.81797	34.8448	5.1846	161.784	9.96411
1274.86	0.756098	0.467667	0.333333	0.538161	180.049	6.49193	35.0488	5.35594	163.333	9.49518
1284.89	0.838983	0.538601	0.288136	0.454826	180.093	6.22922	35.9576	5.15801	163.805	9.20912
1295.05	0.756098	0.533185	0.333333	0.506785	180.024	6.85621	36.5203	5.04951	164.65	9.63258
1305.05	0.830508	0.574458	0.338983	0.526565	178.492	6.77444	36.7627	5.1319	167.246	9.25326
1314.96	0.794872	0.609387	0.358974	0.499336	179.222	6.46224	37.6154	5.04607	167.239	9.13845
1324.89	0.830508	0.527939	0.29661	0.47698	178.432	7.0801	37.5254	5.39185	169.186	9.96142
1335	0.808333	0.584043	0.3	0.495357	178.908	7.10426	38.6	5.69003	169.758	10.0185
1344.9	0.786325	0.569771	0.358974	0.516312	178.547	7.27003	39.1026	5.53887	170.538	10.2095
1354.93	0.861789	0.577235	0.357724	0.560007	177.976	7.07971	39.4472	5.31654	171.683	10.0338
1365	0.847458	0.579229	0.279661	0.450747	178.483	7.03074	40.7966	5.23231	172.059	10.7348
1374.98	0.756303	0.637346	0.394958	0.507878	177.63	7.09842	40.5546	5.56426	173.513	11.5435
1384.99	0.737288	0.529924	0.364407	0.517477	177.246	6.50961	41.9661	5.32521	174.678	11.1776
1395.01	0.764706	0.592408	0.361345	0.482421	177.294	6.21283	42.4034	5.68721	174.908	10.8284
1404.82	0.887931	0.540073	0.232759	0.424423	176.259	5.90964	42.5259	5.52065	177.284	11.3818
1414.79	0.747967	0.52156	0.333333	0.506785	176.545	5.95922	43.1545	5.69013	177.707	10.2723
1424.88	0.733333	0.575893	0.358333	0.498668	175.208	5.79901	43.9	5.38501	179.8	10.5692
1434.84	0.756303	0.581733	0.344538	0.527819	175.261	5.50264	44.3445	5.6859	180.605	10.3957
1444.92	0.819672	0.530342	0.262295	0.460027	174.344	5.89547	44.7787	5.53802	181.926	11.2948
1454.92	0.871795	0.549898	0.299145	0.495931	173.897	5.57764	45.6068	5.64458	183.162	10.4601
1464.81	0.714286	0.506615	0.394958	0.570734	173.807	5.45129	46.1513	5.95127	184.034	10.4183
1474.95	0.786885	0.517935	0.319672	0.502332	173.77	5.2441	47.0082	5.56776	184.393	10.3121
1485.21	0.811475	0.621009	0.352459	0.479706	173.639	4.96278	47.1885	5.62951	185.451	9.19046
1495.08	0.735043	0.53164	0.393162	0.540709	172.838	5.75649	47.5214	5.59495	187.573	9.71074
1504.98	0.754237	0.538063	0.364407	0.500688	173.085	5.56481	48.678	5.80433	187.178	9.55026
1515.07	0.77686	0.569906	0.38843	0.522365	172.355	5.20394	48.6364	5.84665	189.273	9.29068
1525.08	0.838983	0.626622	0.305085	0.480535	172.805	5.13619	49.2119	5.6521	189.432	8.95714
1535.01	0.779661	0.628872	0.347458	0.478193	172.475	5.06827	49.6949	5.89003	190.915	9.07761
1545	0.801653	0.586229	0.322314	0.519854	171.744	4.91516	50.438	5.70364	192.099	9.18096
1554.87	0.882353	0.584785	0.369748	0.594688	171.714	5.15052	51.3361	5.76559	192.067	9.67588
1564.91	0.845528	0.496422	0.325203	0.520024	171.276	5.40386	51.8943	6.11611	194.057	9.96741
1574.92	0.725	0.593558	0.441667	0.515244	171.467	6.24289	52.3167	5.85538	193.5	10.6377
1584.97	0.77686	0.638848	0.446281	0.531514	170.504	6.53213	53.1653	5.8071	196.017	11.0657
1595.08	0.934959	0.732611	0.284553	0.504412	170.585	6.67013	53.3252	5.72956	195.715	10.6136
1605.11	0.754237	0.598237	0.432203	0.546611	170.144	6.44009	54.1441	5.72187	197.873	11.5281
1615.15	0.725806	0.641881	0.451613	0.546308	170.548	6.35323	54.9032	5.83014	197.153	10.8845
1625.08	0.810345	0.631269	0.413793	0.619522	170.362	6.30858	55.5517	6.16913	197.845	11.4729
1635.02	0.888	0.556718	0.344	0.509649	170.544	6.0208	57.416	6.45229	197.008	10.932
1645	0.838983	0.626622	0.364407	0.59435	170.068	6.13346	57.3305	6.57638	197.907	11.244
1655	0.785124	0.594511	0.438017	0.575797	170.223	6.62884	58.7355	6.85173	198.091	11.2546
1665.01	0.781513	0.626527	0.386555	0.52253	169.244	6.96598	58.395	6.54349	200.706	11.5607
1675.03	0.786885	0.683084	0.459016	0.562573	168.148	7.01671	58.7787	7.47172	202	12.2164
1684.96	0.794872	0.650444	0.487179	0.638092	168.513	6.69999	60.1282	6.99697	202.188	11.2242
1695	0.717742	0.657174	0.459677	0.603502	168.065	6.6096	60.1532	7.07342	203.339	11.2567
1705.1	0.762712	0.622622	0.423729	0.618888	167.415	6.65425	60.6695	7.21709	205.161	11.1822
1715.09	0.721311	0.620081	0.45082	0.56191	167.008	6.78902	60.8934	6.33344	206.525	10.7474
1725.01	0.762712	0.608739	0.398305	0.508724	166.61	6.70634	61.178	6.73254	207.042	10.7952
1734.9	0.731092	0.620244	0.487395	0.687239	166.588	6.20335	62.2773	6.33918	207.731	9.86064
1744.88	0.775	0.55704	0.408333	0.586914	166.175	6.26537	62.95	6.13962	208.558	10.2497
1754.82	0.733333	0.657642	0.483333	0.579529	165.383	5.81679	63.3167	6.49755	209.625	10.6637
1764.9	0.756098	0.669493	0.463415	0.532435	164.569	5.78449	64.1951	5.96803	211.577	10.5427
1774.98	0.758333	0.698087	0.441667	0.515244	164.425	6.21419	64.6167	6.63348	211.85	10.9081
1785.03	0.827869	0.55585	0.344262	0.541966	164.295	5.91914	64.9918	6.12338	212.738	10.9006
1795.05	0.876033	0.736775	0.446281	0.590909	163.95	5.76896	65.6446	5.87489	213.752	10.3427
1805.09	0.829268	0.709506	0.406504	0.540755	164.285	5.73388	65.7642	5.99054	214.228	10.242
1815.09	0.747899	0.715666	0.470588	0.564839	163.479	5.98423	66.6807	5.71043	215.924	9.89878
1825.18	0.84	0.652538	0.408	0.569323	163.64	5.98708	67.304	5.94901	215.832	10.4324
1835.18	0.760684	0.59668	0.444444	0.608056	162.829	6.22881	68	6.93691	217.632	10.5729
1844.99	0.663866	0.600527	0.529412	0.608186	162.42	5.73052	68.4454	6.61751	218.235	10.436
1854.96	0.798387	0.662342	0.435484	0.529487	161.919	6.3073	68.7661	6.85993	219.766	11.0167
1865.01	0.847458	0.723561	0.40678	0.510359	162.025	5.66208	70.0169	6.65381	219.314	10.4224
1874.98	0.725806	0.629088	0.532258	0.643106	162.387	6.07234	70.3629	6.47614	219.911	10.7756
1884.93	0.836207	0.658641	0.474138	0.610932	162.302	6.00466	71.1897	7.3211	220.034	10.5632
1894.97	0.818898	0.569284	0.385827	0.577999	162.323	5.79255	71.622	7.03047	221.299	10.5442
1905.07	0.862069	0.631032	0.465517	0.610503	161.897	5.88643	72	7.34492	221.75	10.4131
1914.85	0.735537	0.655345	0.479339	0.533841	160.967	5.59007	72.2727	7.13092	223.785	9.67661
1924.92	0.693548	0.652418	0.475806	0.547926	160.879	6.24121	73.1048	7.68254	224.355	10.6589
1934.88	0.788136	0.726209	0.457627	0.608263	160.576	6.54035	73.2542	7.40776	224.322	10.4651
1944.85	0.84127	0.686005	0.5	0.603324	160.421	6.43037	74.1508	8.17515	225.524	10.8035
1955.08	0.803279	0.734502	0.565574	0.692196	160.475	6.65963	74.5	7.67334	225.525	10.5691
1965.09	0.743802	0.612766	0.479339	0.564198	160.157	6.21022	75.0992	8.30904	227.083	10.3139
1975.04	0.788136	0.638531	0.457627	0.622156	160.212	5.84099	76.0169	8.19525	226.492	10.5989
1985.14	0.804688	0.602601	0.429688	0.570724	159.734	5.88269	76.1797	8.62922	227.82	10.2507
1995.12	0.814159	0.750579	0.477876	0.568478	159.159	6.36335	77.2655	8.3538	228.434	10.824

## Sheet: weak ligand 7%
	number of LecA at different bound states
time	one strong ligand	standard deviation	one weak ligand	standard deviation	two strong ligands	standard deviation	two weak ligands	standard deviation	one strong+one weak	standard deviation
4.33442	0.990909	0.0953463	0.00909091	0.0953463	2.73636	3.18447	0	0	0.154545	0.363125
14.9967	0.99	0.1	0	0	11.23	4.21842	0	0	0.68	0.802521
25.1187	1	0	0	0	19.1782	4.96869	0	0	1.12871	1.12839
34.9205	1	0	0	0	26.1546	5.13026	0	0	1.60825	1.38862
44.7663	1	0	0	0	33.3434	5.32258	0.010101	0.100504	2.0404	1.51805
54.686	0.990196	0.0990148	0.00980392	0.0990148	40.6667	5.27151	0.0294118	0.169792	2.5098	1.73915
64.9658	1	0	0	0	47.5701	4.98888	0.046729	0.212051	3.17757	2.01323
75.0754	1	0	0	0	54.8654	4.90306	0.0384615	0.193239	3.59615	2.06458
84.9776	1	0	0	0	61.5392	5.2079	0.0294118	0.169792	4.18627	2.25472
95.0706	0.990654	0.0966736	0	0	67.9159	5.65539	0.0186916	0.136071	4.6729	2.21817
105.013	0.990196	0.0990148	0.00980392	0.0990148	73.951	5.69067	0.0294118	0.169792	5.32353	2.34272
115.061	1	0	0	0	79.8491	5.27671	0.0377358	0.191462	6.16038	2.59353
125.146	1	0	0	0	85.4667	5.21659	0.0571429	0.233229	6.78095	2.5229
135.156	0.990476	0.09759	0.00952381	0.09759	91.1905	5.7162	0.0952381	0.294951	7.52381	2.54987
144.941	1	0	0	0	96.7245	6.01849	0.132653	0.340943	8.08163	2.60718
154.718	0.963964	0.187225	0.027027	0.162898	101.685	5.77924	0.189189	0.393435	8.59459	2.64361
164.967	0.981481	0.135445	0.00925926	0.096225	106.426	5.95812	0.25	0.456009	9.60185	2.61176
175.026	0.972477	0.164357	0.0275229	0.164357	110.826	5.43794	0.238532	0.469418	10.7615	2.87357
185.068	0.971698	0.166622	0.0283019	0.166622	115.538	5.32053	0.226415	0.463589	11.6792	2.98742
195.098	0.990385	0.0980581	0.00961538	0.0980581	119.865	5.31175	0.240385	0.472449	12.7788	3.39891
205.075	0.980583	0.138662	0.00970874	0.0985329	124.01	5.47274	0.291262	0.516987	13.699	3.58054
214.919	0.970588	0.169792	0.0392157	0.195066	127.902	5.46004	0.235294	0.470443	14.7353	3.44095
225.033	0.991071	0.164154	0.0178571	0.133027	131.795	5.28492	0.303571	0.550827	15.3125	3.81092
234.971	0.980769	0.138	0.0192308	0.138	135.615	4.73432	0.375	0.610387	16.4135	3.40648
244.971	0.981982	0.189832	0.018018	0.13362	139.523	4.65119	0.414414	0.744293	17.4595	3.51564
255.125	0.981481	0.19245	0.0277778	0.165102	142.972	5.03902	0.453704	0.778019	18.6204	3.49824
264.924	0.953271	0.212051	0.0373832	0.190592	146.346	5.58823	0.504673	0.915009	19.7757	3.89801
274.995	0.972477	0.213382	0.0183486	0.134829	149.495	5.35002	0.522936	0.908767	20.9633	4.21401
284.748	0.971154	0.168185	0.0192308	0.138	151.615	5.29574	0.586538	0.90961	22.8173	4.41041
294.782	0.982143	0.188982	0.0178571	0.133027	154.964	5.50991	0.633929	0.958561	23.6696	4.45273
305.077	0.963636	0.18805	0.0272727	0.163622	157.536	5.59764	0.772727	1.01962	25.1727	4.76197
315.043	0.953704	0.211106	0.0462963	0.211106	159.944	5.50248	0.824074	0.965079	26.9167	5.11206
325.06	0.963303	0.188886	0.0366972	0.188886	161.725	5.43799	0.761468	0.989754	28.8716	4.94245
335.074	0.945455	0.265315	0.0636364	0.245221	163.627	5.33443	0.854545	1.06518	30.6273	5.01897
344.818	0.941176	0.275161	0.0490196	0.216975	165.529	5.23262	1.03922	1.05231	32.1569	5.26288
354.854	0.948276	0.22243	0.0517241	0.22243	167.026	5.26591	1.10345	0.981386	34.1034	5.56289
365.119	0.95614	0.205687	0.0438596	0.205687	168.711	5.12105	1.28947	1.04521	35.6842	5.9382
375.076	0.944444	0.230129	0.0555556	0.230129	170.324	5.20393	1.5	1.1641	37.787	5.83264
385.042	0.929204	0.257627	0.0619469	0.242133	172.248	5.24835	1.75221	1.25022	39.2655	6.35556
395.044	0.962617	0.234932	0.046729	0.212051	172.907	5.43839	1.79439	1.35798	41.5047	6.14813
404.974	0.897436	0.304694	0.0940171	0.293108	174.145	6.02189	1.95726	1.45858	43.6496	6.41162
414.946	0.925234	0.264252	0.0747664	0.264252	174.981	5.79196	2.30841	1.67338	45.1495	6.60161
424.867	0.945946	0.22715	0.0540541	0.22715	175.126	6.08144	2.31532	1.69482	47.7117	6.56075
434.987	0.911504	0.285279	0.0884956	0.285279	176.097	6.48895	2.69912	1.64145	50.0088	6.588
444.967	0.87156	0.336125	0.0917431	0.289996	177.229	6.21771	3.0367	1.91933	51.6606	5.96629
454.997	0.900901	0.30015	0.0990991	0.30015	177.883	5.92643	3.36036	1.84781	53.5856	6.03395
465.057	0.945455	0.265315	0.0636364	0.245221	178.473	5.54003	3.70909	1.88351	56.1091	5.99135
475.038	0.911504	0.315026	0.0973451	0.297748	179.354	5.42633	3.86726	2.03761	57.6991	6.26339
485.135	0.9375	0.308476	0.0803571	0.273067	179.848	5.30376	4.38393	1.95557	59.5179	6.61963
494.967	0.944444	0.267677	0.0648148	0.247347	180.426	5.03669	4.74074	1.9497	61.8148	6.25344
504.893	0.823009	0.383361	0.168142	0.375658	180.761	5.42032	4.9823	2.10434	63.531	6.70164
515.046	0.936937	0.244179	0.0540541	0.22715	181.225	5.55744	5.36937	2.26807	65.7658	6.79566
525.121	0.839286	0.368918	0.116071	0.32175	182.134	5.4731	5.6875	2.40132	67.7143	6.55459
535.075	0.918919	0.333988	0.0900901	0.287609	182.423	5.6352	6.12613	2.40876	69.4595	6.5986
545.017	0.904348	0.323737	0.104348	0.307049	182.452	5.05104	6.50435	2.25316	71.5652	6.91316
555.152	0.920354	0.303009	0.0884956	0.285279	182.637	4.97864	7.11504	2.31359	73.354	7.17003
564.828	0.853211	0.35553	0.137615	0.346086	183.44	5.19336	7.41284	2.22865	74.9817	7.08413
574.788	0.87931	0.376602	0.137931	0.346324	183.31	5.28067	7.83621	2.32545	76.5345	7.33121
584.905	0.919643	0.273067	0.0803571	0.273067	183.804	5.42075	8.16964	2.37437	78.5268	7.86137
594.867	0.876106	0.35689	0.123894	0.330928	183.805	5.25571	8.74336	2.65847	80.1327	7.82681
604.886	0.90678	0.319917	0.110169	0.314436	183.585	4.444	9.19492	2.48846	82.2373	7.64454
615.009	0.901786	0.354122	0.107143	0.310685	183.67	4.74653	9.51786	2.41982	84.5357	8.27231
624.871	0.818182	0.38746	0.172727	0.379741	183.736	4.86455	9.87273	2.25083	86.2636	8.52592
635.025	0.842975	0.365337	0.157025	0.365337	183.669	5.68095	10.2562	2.4817	88.6033	8.78206
645.069	0.836364	0.395555	0.154545	0.363125	183.545	6.19949	10.7545	2.59211	90.4364	8.9366
655.031	0.833333	0.374241	0.183333	0.388562	183.358	5.9037	11.3833	2.78406	92.125	8.5745
665.118	0.848214	0.428906	0.160714	0.368918	183.304	6.51518	11.7857	2.86145	93.9821	8.4842
674.958	0.863636	0.344745	0.136364	0.344745	182.809	6.65603	12.2727	2.98285	96.4091	8.95585
685.043	0.859504	0.372061	0.140496	0.348946	182.521	6.6208	12.3802	2.78465	98.8017	9.16662
695.078	0.854545	0.424834	0.172727	0.379741	182.518	6.65221	12.8727	3.0803	100.864	8.72987
704.977	0.834783	0.395821	0.173913	0.380693	181.522	6.56058	13.4261	3.1983	103.287	9.13809
715.129	0.847458	0.426216	0.186441	0.391123	181.636	6.52499	14.3305	3.31805	104.72	8.77242
725.204	0.80531	0.419575	0.212389	0.410821	181.522	6.2637	14.646	3.49724	106.018	8.22016
735.025	0.741071	0.440015	0.258929	0.440015	180.67	5.81763	14.9911	3.48871	108.58	8.61451
745.1	0.822581	0.404213	0.177419	0.404213	180.274	6.21085	16.0726	3.49721	110.395	8.78544
755.095	0.836364	0.459902	0.2	0.401831	179.918	5.47242	16.8273	3.59372	112.082	8.20733
764.93	0.863248	0.369202	0.136752	0.345063	179.051	5.83959	16.7009	3.56047	114.949	8.55897
775.09	0.905172	0.416579	0.137931	0.346324	179.155	5.42234	16.8879	3.7061	117.276	8.0494
785.103	0.824561	0.446136	0.184211	0.389367	178.921	5.84935	17.5614	3.52748	118.728	8.3933
795.046	0.905983	0.370994	0.136752	0.345063	178.769	5.77209	18	3.28003	120.342	8.11997
805.044	0.821429	0.407459	0.196429	0.399082	178.732	5.89699	18.4286	3.40829	122.223	7.85535
814.92	0.880342	0.418585	0.153846	0.362353	177.547	6.02079	19.5128	3.3544	124.487	8.67578
824.922	0.831933	0.43801	0.193277	0.396538	176.966	5.99991	20.2185	3.72841	125.689	8.08299
834.991	0.783784	0.474924	0.243243	0.430987	176.586	6.16068	21.0991	3.52641	127.559	8.16387
844.911	0.837607	0.392983	0.179487	0.38541	176.436	6.27857	21.5385	3.64488	128.949	8.31891
854.904	0.826087	0.463792	0.208696	0.408155	176.017	6.07985	22.087	3.92823	130.739	8.18973
864.873	0.90678	0.433378	0.144068	0.352656	176.093	6.16024	22.9576	3.78796	132.008	8.3977
874.974	0.75	0.489383	0.291667	0.474489	175.858	6.46425	23.175	3.98666	133.608	8.77668
884.903	0.705357	0.477199	0.285714	0.453784	175.438	6.18306	23.8929	4.3524	135.098	8.74355
894.942	0.801587	0.456418	0.214286	0.430946	174.841	6.00588	24.9206	3.90406	136.659	9.18796
905.04	0.801802	0.40045	0.216216	0.41353	174.036	6.36457	25.991	4.14618	137.82	9.48031
914.914	0.760684	0.485116	0.264957	0.443209	173.111	6.64854	26.4444	4.33002	140.393	9.72905
925.03	0.786885	0.467621	0.245902	0.432396	172.516	6.35484	27.2377	4.32378	141.516	9.34573
935.028	0.710526	0.47455	0.307018	0.463293	172.061	6.42077	27.9561	4.66277	143.079	9.92819
944.923	0.818966	0.42934	0.215517	0.43351	171.94	6.21119	28.5259	4.75936	144.741	10.3505
954.958	0.781513	0.56986	0.294118	0.457572	171.042	6.70744	29.4118	4.75397	146.479	10.3816
964.85	0.79646	0.465972	0.247788	0.433651	171.018	6.63861	30.0354	5.10415	147.628	11.2823
974.901	0.779661	0.416243	0.211864	0.410372	170.576	6.63377	30.7712	5.15638	149.381	11.1608
984.954	0.820513	0.466376	0.264957	0.443209	170.453	6.4814	31.9402	5.17502	150.009	11.6238
995.014	0.846154	0.427813	0.196581	0.399122	170.769	6.14955	32.8291	5.37762	150.88	12.0439
1005.07	0.779661	0.508653	0.254237	0.437288	170.483	5.93805	33	5.25259	152.517	11.8659
1015.14	0.756303	0.468796	0.277311	0.449564	170.437	6.37346	33.7899	5.76352	153.647	12.209
1025.21	0.760684	0.448168	0.273504	0.48466	170	6.26567	34.1709	5.53561	155.846	11.3621
1035.09	0.808696	0.437209	0.217391	0.414276	169.026	6.51915	34.6348	5.23874	157.73	11.2182
1044.97	0.756522	0.47	0.278261	0.450104	168.591	6.34103	35.7391	5.46935	159.157	10.3675
1054.9	0.773913	0.420127	0.252174	0.455829	168.478	6.39126	36.4609	5.21349	160.383	10.542
1064.81	0.779661	0.556786	0.305085	0.498004	167.339	6.35989	36.5254	5.66397	162.763	11.1621
1074.93	0.77686	0.491386	0.264463	0.442881	166.843	6.97855	38.0661	5.8134	164.116	11.4638
1084.99	0.782609	0.473557	0.252174	0.455829	166.383	5.95684	38.3391	5.49623	166.104	10.8841
1095.1	0.722689	0.519523	0.319328	0.485951	165.63	6.30021	39.1008	5.27288	167.782	10.2809
1105.15	0.733333	0.514223	0.341667	0.526537	165.558	6.59233	40.35	5.22864	168.075	10.7595
1114.99	0.774775	0.419625	0.261261	0.461454	164.739	6.82071	41.1532	5.40908	170.117	10.4409
1124.86	0.806723	0.474383	0.226891	0.420592	164.479	7.01795	42.1008	5.62741	171.017	10.8096
1135.07	0.710744	0.473251	0.330579	0.472377	164.017	6.9534	43.0413	5.78273	172.628	12.3249
1144.97	0.741071	0.460034	0.303571	0.461866	164.786	7.2515	43.7679	5.76098	172.964	12.0127
1154.81	0.758333	0.484999	0.25	0.434828	163.508	7.09005	44.625	5.98326	174.683	11.6403
1165	0.758333	0.502027	0.308333	0.498668	163.425	6.41776	45.8917	5.82345	175.833	11.3132
1175.01	0.612069	0.50685	0.405172	0.493055	163.25	6.01429	46.4397	6.09959	176.233	10.2451
1184.9	0.79661	0.547868	0.29661	0.458711	162.39	6.60359	47.1525	5.90325	178.347	10.8953
1195.04	0.773109	0.477227	0.277311	0.468035	162.345	6.3692	48.0756	6.35418	180.319	11.5001
1205	0.713043	0.491421	0.304348	0.462144	162.252	6.10126	48.9652	6.68191	180.817	11.1494
1214.85	0.773913	0.478684	0.304348	0.480751	161.739	6.01327	49.3565	6.43345	182.583	11.2889
1224.88	0.652893	0.511709	0.363636	0.483046	162.512	6.05546	50.2066	6.6482	182.545	10.6199
1235.03	0.714286	0.523075	0.361345	0.482421	162.244	5.36777	51.3866	6.97831	183.252	10.6876
1244.92	0.711864	0.540682	0.338983	0.475383	161.983	5.6037	52.1949	6.90009	184.576	9.87564
1254.94	0.75	0.489383	0.3	0.478091	161.55	5.28968	52.925	6.68268	186.175	10.1059
1265.03	0.779661	0.508653	0.288136	0.454826	160.822	5.59706	54.1525	6.70199	186.661	9.5972
1275.05	0.727273	0.532291	0.347107	0.495156	160.281	6.12539	54.719	6.71717	188.231	10.5993
1285.08	0.683761	0.567049	0.393162	0.507823	159.957	6.26346	55.5214	6.51603	188.966	10.7823
1295.01	0.686957	0.484229	0.321739	0.469188	159.817	5.95831	56.4435	6.88781	190.478	10.3909
1304.87	0.711864	0.490973	0.347458	0.495745	158.958	6.00341	56.5763	7.06914	192.356	10.5267
1315.13	0.706349	0.50703	0.349206	0.510959	158.984	6.20965	57.2857	7.05958	193.167	10.6993
1325.16	0.692982	0.6115	0.377193	0.486824	158.921	6.10693	58.2632	6.74314	193.965	11.0092
1335.05	0.79661	0.578228	0.279661	0.487197	158.305	5.38677	58.6441	7.04991	196	10.0834
1345.01	0.8	0.495357	0.275	0.448386	158.208	6.25763	59.8167	7.31751	196.208	11.2973
1354.85	0.763158	0.569158	0.315789	0.485466	157.789	6.48275	60.3684	6.50427	197.491	11.1405
1364.78	0.694215	0.589392	0.380165	0.487446	157.405	6.55309	61.5207	6.2438	198.43	10.8211
1374.87	0.739496	0.511929	0.310924	0.464829	157.479	6.12697	61.6303	6.45961	199.025	10.3731
1385.05	0.661157	0.54089	0.454545	0.591608	157.066	5.50717	63.1322	6.80679	199.719	9.71187
1395.2	0.725	0.501468	0.316667	0.501817	156.158	6.55423	63.825	7.05401	202.1	11.3185
1405.07	0.709402	0.509561	0.34188	0.494145	155.906	6.14338	63.6068	7.0061	202.718	10.0188
1415.06	0.766667	0.590304	0.333333	0.490812	156.158	6.58238	64.3667	6.43772	203.842	10.3209
1425.1	0.632479	0.550835	0.435897	0.531501	155.598	6.32464	65.1624	6.58362	205.462	10.4102
1435.02	0.635593	0.549518	0.423729	0.51319	155.432	6.81436	65.3305	6.52419	206.195	10.6524
1444.98	0.739496	0.544031	0.352941	0.497251	155.008	6.62238	66.5546	6.98266	207.487	10.4815
1454.82	0.695652	0.532685	0.443478	0.51625	154.417	6.9522	67.1739	7.0875	208.522	11.1845
1464.78	0.719008	0.622135	0.454545	0.57735	154.975	6.65891	68.0496	7.29595	208.595	11.2432
1474.89	0.658537	0.540632	0.463415	0.590813	153.675	6.21407	68.878	7.42568	210.634	10.8403
1485.12	0.737288	0.576283	0.313559	0.483915	153.432	6.68904	69.2966	7.96285	211.568	10.9572
1495.01	0.686441	0.501266	0.415254	0.603781	153.042	7.0206	70.5932	7.25746	212.322	11.2333
1505.02	0.735537	0.559294	0.347107	0.495156	152.149	6.85524	71.562	6.84823	213.083	10.9921
1515.15	0.680328	0.578776	0.368852	0.484484	152.574	7.35625	72.7377	6.96604	213.721	11.9214
1525.02	0.73913	0.563307	0.373913	0.503686	151.904	6.84281	73.1478	7.58026	214.817	11.6028
1534.85	0.672269	0.52253	0.344538	0.494666	151.429	6.67981	73.8067	7.33956	216.151	11.4267
1544.95	0.723577	0.547735	0.373984	0.518484	151.919	6.28633	75.0407	7.69969	215.829	11.1677
1554.89	0.726496	0.519017	0.376068	0.50389	151.291	6.29869	75.5043	7.46096	217.103	11.2483
1565.01	0.656	0.555094	0.472	0.561909	151.2	6.63082	76.344	7.51247	218.328	11.6714
1575.02	0.626087	0.584311	0.469565	0.551262	151.47	6.15348	76.9826	7.81135	218.383	11.0815
1584.91	0.661017	0.542554	0.381356	0.505009	151.551	6.95111	78.2881	7.48	218.483	12.0559
1594.97	0.72	0.517438	0.336	0.522772	151.024	7.00744	78.984	7.55302	219.976	11.6096
1604.86	0.763636	0.619667	0.409091	0.546808	151.327	6.52744	79.5273	7.34561	220.118	11.3418
1614.87	0.658915	0.618669	0.465116	0.545529	151.341	6.1587	80.4806	7.49072	220.574	11.527
1625.03	0.663793	0.631685	0.439655	0.532244	151.207	6.46397	80.75	7.24584	221.793	11.157
1634.96	0.719008	0.580562	0.38843	0.50616	151.099	6.05035	81.7107	6.98026	222.471	11.4841
1645	0.636364	0.57735	0.421488	0.543937	150.388	6.2308	82.1157	7.32938	223.884	11.0862
1655.05	0.675	0.610311	0.416667	0.55886	150.3	5.86916	83.5333	7.27137	223.817	10.992
1665.04	0.716667	0.552813	0.383333	0.505155	149.742	5.75771	84.3417	7.67348	225.983	10.5017
1675.05	0.625	0.580676	0.475	0.579227	149.55	6.40883	84.7167	7.37265	226.15	11.036
1685.04	0.694215	0.589392	0.446281	0.590909	149.76	6.18334	85.9504	7.63637	226.322	11.6513
1695.18	0.650407	0.586511	0.512195	0.618908	149	6.34655	86.4228	7.60824	227.561	10.8742
1705.06	0.640351	0.534263	0.385965	0.506747	148.763	6.08393	87.0614	7.67283	228.342	11.4936
1714.93	0.707317	0.610451	0.406504	0.525379	147.919	5.98577	87.8455	7.61904	230.211	10.838
1725.05	0.725	0.660564	0.441667	0.546891	147.917	6.1761	88.125	7.70961	230.533	11.2839
1735.12	0.677686	0.580443	0.454545	0.547723	147.545	6.33903	89.2149	7.51688	231.438	11.8187
1745.14	0.65	0.589117	0.491667	0.579711	147.95	6.63686	90.1083	7.86311	231.458	12.3233
1755.16	0.714286	0.539033	0.428571	0.590481	146.975	7.49063	89.5042	7.07092	234.471	13.2024
1765.14	0.719008	0.551107	0.446281	0.604847	146.603	7.21281	91.2397	7.71257	234.504	13.0442
1775.07	0.644068	0.547339	0.449153	0.532651	146.288	7.36949	92.161	7.92483	234.669	14.0043
1784.91	0.618644	0.553458	0.483051	0.550572	146.398	7.32533	93.3729	8.73131	235.551	14.0485
1795.02	0.704	0.622482	0.472	0.576082	146.168	7.4938	94.416	8.24248	235.328	13.9843
1805.04	0.686957	0.612232	0.382609	0.522857	145.261	7.53016	95.1913	8.5326	237.061	14.0689
1814.99	0.645161	0.55865	0.516129	0.577123	145.532	7.59486	95.7984	8.55967	237.823	13.5425
1824.99	0.649573	0.561958	0.470085	0.565878	144.359	7.85478	96.3846	8.52263	239.735	14.2159
1834.82	0.610169	0.585201	0.5	0.566139	144.568	7.48043	96.9492	8.43664	240.568	14.1297
1844.81	0.666667	0.582063	0.479675	0.577581	145.211	7.92097	97.0813	8.07099	240.813	13.5504
1854.78	0.75	0.541736	0.362069	0.534001	144.793	7.38332	98.3966	8.23764	241.207	13.3348
1864.98	0.710938	0.534662	0.382812	0.487983	143.656	7.08268	98.6719	8.27491	243.562	13.1949
1875.08	0.711864	0.58619	0.432203	0.530744	142.729	6.95119	100.212	8.09965	243.881	13.2234
1884.76	0.701754	0.578827	0.45614	0.550789	142.228	7.3135	101.044	8.51172	245	13.3516
1894.87	0.674419	0.627032	0.503876	0.560748	142.527	6.40932	101.643	8.45188	245.031	11.8605
1904.97	0.663793	0.52658	0.431034	0.547312	143.086	6.70311	102.983	8.53635	244.784	13.2533
1915.02	0.5	0.533435	0.540323	0.546968	142.161	6.73709	103.363	8.02571	246.831	12.3741
1925.12	0.702479	0.572198	0.438017	0.561138	141.364	7.0899	104.223	7.74219	247.198	13.4825
1934.96	0.596491	0.560014	0.5	0.568339	140.904	7.31584	105.184	8.30989	248.123	13.429
1944.91	0.531746	0.575312	0.515873	0.501743	140.095	7.37502	105.357	7.66964	250.429	12.8955
1954.94	0.678261	0.570439	0.434783	0.563984	139.096	7.49149	106.191	7.92387	251.757	13.6147
1964.98	0.664	0.567166	0.504	0.655301	140.112	7.78047	106.88	8.17904	250.992	13.7404
1975.01	0.672269	0.58381	0.453782	0.548463	139.571	8.63239	107.42	8.46378	252.387	15.1093
1985.07	0.737705	0.600321	0.467213	0.605545	139.484	8.47381	108.443	9.12815	252.5	14.7694
1995.12	0.663934	0.583671	0.42623	0.528807	138.795	7.74803	109.262	8.86054	254.32	13.6341

## Sheet: weak ligand 9%
	number of LecA at different bound states
time	one strong ligand	standard deviation	one weak ligand	standard deviation	two strong ligands	standard deviation	two weak ligands	standard deviation	one strong+one weak	standard deviation
4.05058	0.981982	0.13362	0.018018	0.13362	2.61261	2.87045	0	0	0.162162	0.416491
14.8248	1	0	0	0	11.4434	4.09664	0	0	0.773585	0.853932
25.1857	1.01042	0.102062	0	0	19.5417	4.88374	0.0208333	0.143576	1.25	1.01567
35.0877	1	0	0	0	26.75	5.08985	0.01	0.1	1.89	1.23824
45.1614	1.01	0.1	0	0	34.09	5.405	0.03	0.171447	2.36	1.41078
55.1219	0.989583	0.102062	0	0	40.6562	5.62481	0.0104167	0.102062	3.16667	1.76317
64.783	1	0	0	0	47.5288	5.72672	0	0	3.98077	1.80604
74.8901	0.980392	0.139333	0.00980392	0.0990148	54.3431	5.84197	0.0294118	0.169792	4.79412	1.90538
85.2076	0.972222	0.165102	0.0185185	0.135445	61.3889	6.46173	0.0462963	0.211106	5.12963	1.87004
95.2226	1	0	0	0	68.0784	6.37552	0.0490196	0.216975	5.86275	2.25608
105.112	0.990566	0.0971286	0	0	73.3208	6.31483	0.132075	0.340181	6.82075	2.28784
115.134	1	0	0	0	79.5842	6.17943	0.148515	0.357383	7.9901	2.5199
124.836	0.990196	0.0990148	0.00980392	0.0990148	84.6961	5.95659	0.186275	0.460959	8.77451	2.33317
134.799	0.990291	0.0985329	0.00970874	0.0985329	90.0097	6.58801	0.213592	0.456983	9.81553	2.62622
144.979	0.961538	0.193239	0.0384615	0.193239	94.5192	6.73922	0.221154	0.461251	10.75	3.20118
155.038	1	0	0	0	99.514	6.49581	0.317757	0.542498	11.5234	3.3963
165.131	0.971698	0.166622	0.00943396	0.0971286	104.642	6.45156	0.377358	0.576572	12.4623	3.45908
175.183	0.990476	0.09759	0.00952381	0.09759	108.752	6.64018	0.352381	0.588037	13.7524	3.68933
184.923	1	0	0	0	112.875	6.06868	0.375	0.560643	14.7019	3.66002
194.86	0.990566	0.0971286	0.00943396	0.0971286	116.802	6.29349	0.424528	0.600763	16.1132	3.61299
204.746	0.990476	0.09759	0.00952381	0.09759	120.019	6.24035	0.504762	0.637359	17.8476	3.57012
214.686	0.971963	0.165856	0.0280374	0.165856	123.981	6.14446	0.588785	0.764215	19.0935	3.79059
224.82	0.933333	0.25064	0.0666667	0.25064	128.276	6.12293	0.619048	0.725642	20	4.16256
235.096	0.9375	0.243149	0.0625	0.243149	130.911	6.27817	0.660714	0.833462	21.8929	4.43442
245.053	0.981132	0.136705	0.0188679	0.136705	134.491	6.13537	0.801887	0.898886	22.8585	4.63412
254.877	0.962264	0.191462	0.0283019	0.166622	137.84	6.09627	0.877358	0.880507	24.283	4.74844
264.889	0.927273	0.260877	0.0545455	0.22813	140.382	6.40381	0.954545	1.04387	25.8182	4.93477
274.912	0.952381	0.21398	0.0380952	0.192344	142.762	6.43985	1.04762	1.10402	27.619	5.2061
285.085	0.973684	0.160779	0.0263158	0.160779	145.719	6.33086	1.15789	1.13339	29.1053	5.72893
295.076	0.95283	0.213009	0.0471698	0.213009	148.16	5.86375	1.35849	1.18875	30.2925	5.38953
305.161	0.954128	0.210173	0.0458716	0.210173	151.028	5.63793	1.51376	1.15161	31.6606	5.2232
315.145	0.907407	0.291212	0.0833333	0.277674	153.5	5.3921	1.57407	1.13733	33.3148	4.82139
324.956	0.926606	0.261987	0.0733945	0.261987	154.642	5.58689	1.78899	1.23283	35.3486	4.91479
334.922	0.938596	0.241129	0.0614035	0.241129	156.746	5.51235	2.02632	1.32679	37	5.01149
345.009	0.963636	0.231757	0.0363636	0.18805	158.564	6.57145	2.49091	1.55478	38.6818	5.46537
355.214	0.87931	0.32718	0.0948276	0.294248	159.828	6.87311	2.67241	1.59769	40.5776	5.71063
365.116	0.932692	0.251767	0.0576923	0.23429	160.846	6.94747	2.75962	1.61001	43.0962	5.9976
374.775	0.909091	0.318985	0.0818182	0.275342	162.964	7.45867	3.02727	1.78916	44.4455	5.64969
384.97	0.898305	0.303536	0.0932203	0.291981	163.678	6.743	3.32203	1.82519	46.7881	5.69578
395.092	0.964286	0.186411	0.0446429	0.207447	164.857	7.11914	3.66964	1.92372	48.625	5.90636
404.928	0.945946	0.22715	0.045045	0.208344	165.261	6.61501	3.8018	1.97631	51.4144	5.40281
415.145	0.930435	0.255526	0.0695652	0.255526	166.374	6.37905	4.06957	2.08049	53.3391	5.01382
425.127	0.914286	0.281284	0.0857143	0.281284	167.01	5.92987	4.53333	2.22342	55.2762	4.87635
434.931	0.889908	0.31445	0.110092	0.31445	168.22	5.32701	4.49541	2.07999	57.3303	5.07728
444.685	0.836364	0.371638	0.154545	0.363125	169	5.24448	4.69091	1.98039	59.7727	5.67896
454.817	0.892857	0.388045	0.107143	0.310685	169.304	5.54886	4.71429	1.84258	62.2054	5.59623
465.167	0.82906	0.378076	0.17094	0.378076	170.154	5.34437	4.90598	1.71697	64.6239	5.57353
475.197	0.863636	0.344745	0.127273	0.334804	170.364	5.27018	5.27273	1.92953	66.9273	5.70966
484.846	0.87037	0.364104	0.138889	0.347443	170.472	5.02788	5.55556	1.91078	69.5833	5.75046
494.871	0.891667	0.337958	0.116667	0.322369	170.825	5.08526	6.09167	1.85162	71.5833	5.45506
505.007	0.875	0.358299	0.133929	0.342106	170.893	5.32774	6.48214	1.8355	73.6429	5.74826
514.903	0.908257	0.289996	0.119266	0.325598	171	5.84523	6.88991	1.80195	76.2018	6.3213
524.834	0.875	0.332205	0.116071	0.32175	171.125	6.16898	7.22321	2.0652	78.6696	6.5394
535.255	0.861789	0.346533	0.121951	0.328568	171.106	6.27487	7.73171	2.26185	80.626	7.02968
545.424	0.915094	0.312225	0.0943396	0.293689	171.255	5.72889	8.06604	2.35541	83.1415	7.24462
554.92	0.906542	0.323096	0.102804	0.305132	171.252	5.64867	8.8785	2.60156	85.3458	7.66406
564.978	0.915966	0.33395	0.10084	0.30239	170.79	5.70589	9.5042	2.68667	87.5378	7.95942
575.163	0.857143	0.376258	0.133929	0.342106	170.625	6.25023	10.0268	2.59056	89.9554	8.00607
585.2	0.867257	0.36607	0.141593	0.350185	170.841	6.0689	10.4867	2.72919	91.6549	7.62956
595.112	0.816514	0.411977	0.192661	0.39621	170.899	5.91443	10.9725	2.8332	93.633	7.43697
605.042	0.840708	0.367578	0.159292	0.367578	170.478	6.1689	11.823	2.78782	95.823	7.07515
614.925	0.857143	0.376258	0.151786	0.360426	169.875	6.31333	12.4196	2.72009	98.25	7.0857
624.851	0.895652	0.446702	0.13913	0.347597	170.113	6.2643	12.7304	2.73163	100.591	7.79552
635.072	0.886957	0.318032	0.0782609	0.269757	170.4	6.96961	13.4261	2.84408	102.539	8.3868
645.073	0.816514	0.411977	0.183486	0.388852	169.743	6.70324	14.0183	2.80536	105.055	8.31981
654.741	0.857143	0.3515	0.116071	0.32175	169.929	6.04743	14.7321	2.84108	106.777	8.20537
664.91	0.815126	0.411001	0.201681	0.402952	169.445	6.56867	15.5294	3.07759	108.622	8.36558
675.094	0.853211	0.404275	0.165138	0.37302	169.982	6.87182	15.7982	3.13516	110.596	9.14403
685.095	0.841667	0.388832	0.158333	0.366584	169.7	6.88391	16.5417	3.37787	112.692	9.44404
695.091	0.888889	0.370232	0.138889	0.347443	169.019	6.76575	17.213	3.56266	115.12	9.06335
704.937	0.86087	0.371978	0.156522	0.364939	169.157	6.21485	18.0348	3.84098	116.217	8.63061
714.96	0.884956	0.347239	0.123894	0.330928	167.681	5.88622	18.5841	3.95674	119.566	8.40161
725.102	0.836207	0.371693	0.172414	0.379378	167.845	5.89414	19.181	3.88665	121.259	8.7229
735.042	0.798246	0.444829	0.210526	0.409482	167.325	5.73531	19.8947	4.27251	123.228	8.71682
745.12	0.846154	0.38541	0.162393	0.370397	166.436	5.95006	20.6496	4.39694	125.658	9.38282
755.171	0.810345	0.393729	0.198276	0.400431	165.534	5.95115	21.4569	4.55191	128.448	9.31977
765.202	0.808696	0.416663	0.182609	0.388036	165.383	6.15528	22.0957	4.49361	130.191	9.19372
775.06	0.783784	0.434959	0.216216	0.41353	165.018	5.93446	23	4.51865	131.928	10.4418
784.914	0.858407	0.397924	0.176991	0.383361	164.363	6.19917	23.7434	4.7071	134.106	10.4935
794.883	0.784483	0.412965	0.215517	0.412965	163.724	6.07716	24.6983	4.98034	135.845	11.0001
804.985	0.8	0.401751	0.2	0.401751	162.878	6.0119	25.1565	5.39101	138.583	10.9336
815.027	0.837607	0.392983	0.179487	0.38541	162.299	6.06895	26.6752	5.80996	139.65	11.3216
825.111	0.827586	0.442834	0.206897	0.427678	162.655	6.74905	27.2759	5.33338	140.56	11.2693
835.053	0.72807	0.484906	0.289474	0.45552	161.947	6.46001	28.2281	5.39261	142.518	10.9109
844.797	0.725664	0.448167	0.256637	0.458623	162.23	6.53016	29.4425	5.25924	143.381	10.744
854.965	0.75	0.487652	0.266129	0.443725	161.871	7.38375	30.7016	5.49794	144.726	11.2967
865.092	0.738739	0.480752	0.27027	0.446113	160.775	6.88171	31.5946	5.39592	146.892	10.6944
874.988	0.788136	0.430696	0.220339	0.416243	161.305	7.25542	32.1525	5.55259	147.89	10.7089
884.967	0.760684	0.535781	0.299145	0.459853	160.889	7.43915	33	4.93055	149.487	10.7227
895.018	0.79646	0.465972	0.238938	0.428334	159.991	7.27949	33.9381	5.31891	151.398	11.1151
904.956	0.775862	0.439094	0.224138	0.418823	159.94	6.86806	34.7328	5.61885	152.897	10.4892
915.11	0.745763	0.456416	0.271186	0.446468	158.602	6.92838	35.5085	5.38873	155.297	9.9643
925.031	0.769912	0.422764	0.247788	0.433651	158.195	6.82676	36.1504	5.25802	157.354	10.6225
934.933	0.793103	0.466574	0.241379	0.449554	157.578	6.5304	36.9224	5.29339	159.19	9.96072
945.017	0.777778	0.417528	0.239316	0.448168	157.521	6.21538	37.6239	5.67014	160.47	9.4728
954.989	0.747826	0.474683	0.269565	0.445676	157.183	6.27664	38.4783	4.97423	162.557	9.72173
964.972	0.765217	0.425718	0.217391	0.434935	156.739	7.08976	39.0174	4.79763	164.322	9.83419
974.827	0.798246	0.464297	0.236842	0.427022	157.377	7.16727	39.7018	4.90427	165.184	9.8075
984.878	0.764706	0.499252	0.260504	0.440766	156.798	7.07775	40.4034	5.22594	167.252	10.1833
995.064	0.754237	0.45171	0.254237	0.437288	155.958	7.07154	41.1864	5.24437	168.78	9.83465
1005.25	0.731092	0.463909	0.277311	0.449564	155.891	6.4002	42.395	5.84868	169.445	9.83999
1015.08	0.75	0.456009	0.259259	0.440271	154.759	6.78353	43.8241	5.79531	171.417	10.699
1024.96	0.803279	0.399159	0.188525	0.392743	154.5	6.62608	44.7623	5.58637	172.566	10.5947
1035.17	0.74359	0.476225	0.273504	0.447675	154.077	6.58388	46.0513	5.11058	173.615	9.8566
1045.05	0.721739	0.487526	0.295652	0.458332	154.209	6.74666	46.9478	5.05729	174.704	9.40416
1055.04	0.716667	0.552813	0.341667	0.493586	154.55	7.23768	47.65	5.03041	175.808	10.3731
1065.07	0.752212	0.491553	0.283186	0.452553	153.274	6.98372	48.9823	5.53073	177.664	10.7899
1075.05	0.663934	0.47431	0.352459	0.479706	153.352	6.99105	49.7623	5.22874	178.811	10.8782
1085.06	0.73913	0.514474	0.313043	0.502017	152.739	6.38816	51.1739	5.27367	179.93	10.4636
1094.88	0.686957	0.465761	0.356522	0.51625	152.122	6.575	51.8522	5.88373	181.574	10.7582
1105.01	0.704918	0.45796	0.286885	0.454173	151.91	6.81879	53.3115	5.85794	182.393	10.7531
1115.21	0.689076	0.482717	0.352941	0.497251	151.445	6.39213	53.9328	5.88409	184.076	10.7783
1125.13	0.725664	0.467665	0.318584	0.486707	150.398	6.61106	54.7699	5.73836	186.655	10.5879
1134.97	0.70339	0.494574	0.322034	0.469248	150.025	7.1342	55.1695	5.99616	188.034	10.9004
1145.14	0.8	0.51204	0.275	0.466752	148.833	6.82966	55.95	5.83218	190.542	10.4503
1154.96	0.693694	0.500777	0.342342	0.513376	149.216	6.4037	57.0721	5.84607	190.982	10.6053
1164.95	0.680328	0.485601	0.352459	0.496635	148.41	6.54135	57.7377	6.14401	193	11.1541
1175.11	0.680672	0.485951	0.310924	0.464829	148.622	6.33525	58.8151	6.54575	193.101	11.8203
1184.89	0.738739	0.461454	0.297297	0.459141	147.991	6.52895	59.5225	6.20827	194.685	12.5343
1194.74	0.70339	0.511564	0.330508	0.472402	148.169	6.02886	60.9237	6.69246	195.517	12.4878
1205.01	0.704918	0.492733	0.303279	0.46157	147.385	5.60467	61.9836	6.66802	196.59	11.199
1215.1	0.745614	0.545479	0.298246	0.459508	146.737	5.06079	63.2807	6.72929	198.105	10.7352
1224.97	0.731092	0.463909	0.277311	0.449564	146.109	5.07702	63.5798	6.72271	199.924	10.5623
1234.96	0.731092	0.463909	0.294118	0.475732	145.613	5.18654	64.1176	6.94552	201.084	10.6378
1245	0.623932	0.50389	0.393162	0.490553	145.402	5.47575	64.9402	7.21742	203.197	10.2967
1254.91	0.70339	0.494574	0.313559	0.501266	145.864	5.63553	65.5763	7.05098	203.169	10.4418
1264.98	0.758333	0.518495	0.308333	0.463741	144.858	6.13339	66.6917	7.64528	205.225	10.608
1274.97	0.692982	0.482016	0.333333	0.473486	144.798	6.01058	67.4912	6.98829	206.64	10.4179
1284.96	0.614754	0.50529	0.401639	0.492251	144.975	6.3016	68.9754	7.48714	206.484	10.9085
1294.94	0.626087	0.553472	0.408696	0.511202	145.157	6.10951	70.6957	7.23075	207.07	10.7105
1304.89	0.666667	0.490812	0.375	0.503141	145.208	6.12187	71.65	6.81897	207.108	11.0063
1315.03	0.681034	0.48632	0.344828	0.477374	144.802	6.68056	72.5948	7.61346	208.69	11.4629
1324.91	0.617391	0.539373	0.443478	0.58025	144.896	6.69167	73.5043	7.81965	210.026	11.3381
1334.99	0.754098	0.503073	0.303279	0.479141	144.41	6.84148	73.8852	7.85109	210.926	11.8029
1345.1	0.717949	0.505933	0.324786	0.488295	144.624	6.7769	75.1709	8.07112	211.821	12.0055
1354.94	0.626087	0.537389	0.426087	0.53082	143.791	6.41338	76.0348	7.94381	213.87	12.0376
1364.9	0.754098	0.503073	0.295082	0.45796	143.189	6.47989	77.4344	7.59403	214.393	11.7976
1374.87	0.649573	0.561958	0.401709	0.492352	142.949	7.63369	78.1709	7.21742	215.47	12.1468
1384.89	0.711864	0.524636	0.338983	0.475383	142.28	7.02728	79.2712	7.40947	216.822	11.9304
1394.91	0.682927	0.501098	0.341463	0.47614	142.057	7.53603	80.2358	7.1713	217.455	12.3582
1404.94	0.666667	0.54139	0.418803	0.512588	141.641	6.97466	80.7265	7.10102	219.436	12.2054
1415.03	0.617886	0.535928	0.422764	0.496019	141.707	7.40373	81.7724	7.16871	219.488	12.4165
1424.92	0.723214	0.505997	0.294643	0.477199	140.893	6.72143	82.9821	6.71824	221.366	11.269
1434.79	0.764706	0.577926	0.336134	0.491923	140.647	6.61865	84.2605	6.86487	221.529	12.0857
1445.04	0.565574	0.514062	0.483607	0.501792	141.484	6.97722	85.2705	7.37881	221.73	12.7318
1455.23	0.632479	0.51859	0.410256	0.493996	140.231	6.65321	85.5812	6.97191	224.333	12.3665
1465.03	0.627119	0.502925	0.415254	0.494867	140.051	7.18242	85.9153	7.70234	225.034	13.3307
1475.11	0.725	0.517955	0.333333	0.473381	139.558	7.68147	87.725	7.85473	226.05	13.4032
1485.21	0.7	0.543873	0.4	0.525005	139.275	7.35414	88.4333	7.98605	226.533	13.4651
1495.14	0.655172	0.529207	0.387931	0.50685	139.155	7.0841	89.319	8.11075	227.319	13.5862
1504.97	0.59322	0.493328	0.432203	0.530744	138.949	7.55249	90.6186	7.95062	227.703	13.5749
1514.94	0.65	0.544645	0.391667	0.490169	138.35	7.4141	91.6667	8.19237	229	13.1283
1524.96	0.714286	0.523075	0.327731	0.471371	138.185	7.10928	92.2941	7.90339	229.941	12.2179
1535.06	0.637097	0.499344	0.395161	0.507161	137.444	6.81379	93.121	7.84669	231.468	12.6808
1545.09	0.730435	0.535113	0.347826	0.496364	138.278	7.08414	93.9739	7.97415	230.722	12.4672
1555.15	0.601626	0.554266	0.471545	0.532935	137.154	6.83534	95.2602	7.61883	233.138	12.8122
1565.02	0.678261	0.522273	0.365217	0.501409	137.139	6.32717	96.1304	7.80185	233.496	12.1159
1575.06	0.691057	0.49803	0.398374	0.523855	136.366	6.47349	97.252	8.49744	234.707	12.6761
1585.1	0.644628	0.514126	0.413223	0.557815	136.157	6.66084	97.9917	8.46118	236.099	12.5269
1595.08	0.683761	0.624908	0.401709	0.492352	135.65	6.4545	97.7949	8.93322	237.051	12.4505
1605.06	0.625	0.535504	0.433333	0.514223	135.742	6.70193	99.225	9.06138	238.467	12.4617
1614.99	0.711864	0.508083	0.364407	0.533738	135.39	6.3043	100.11	8.63978	238.822	12.2723
1624.98	0.65	0.544645	0.4	0.491952	134.808	6.59169	101.383	8.78136	239.817	12.496
1634.98	0.613445	0.538505	0.428571	0.496964	134.739	6.64533	102.807	9.02846	240.95	12.4484
1644.94	0.589744	0.574664	0.444444	0.499041	134.641	6.2332	102.632	8.4032	241.427	11.4713
1654.99	0.656	0.555094	0.424	0.512174	134.496	5.74965	104.616	8.26749	242.024	10.8735
1665.06	0.622807	0.521915	0.394737	0.508658	135.123	6.34989	105.518	8.27325	241.228	11.3956
1674.91	0.583333	0.5737	0.5	0.594089	134.5	6.35636	106	8.24723	243.067	11.3661
1684.94	0.57377	0.496567	0.467213	0.532954	134.738	6.24143	106.943	8.8442	243.598	11.26
1695.05	0.623932	0.50389	0.42735	0.51388	134.496	6.11333	107.479	8.52946	244.778	10.7086
1705.04	0.702479	0.510631	0.404959	0.541272	133.868	6.33501	108.264	8.16371	246.24	11.7884
1715.09	0.658333	0.476257	0.4	0.525005	133.8	6.77564	108.9	8.93713	247.25	12.5747
1724.82	0.607143	0.542884	0.455357	0.500241	133.688	6.58422	109.92	8.29212	248.054	11.6014
1734.91	0.618321	0.487663	0.40458	0.522989	132.313	6.93717	110.687	8.81614	250.015	12.7768
1745.02	0.575221	0.547809	0.495575	0.599462	131.788	6.55124	111.487	9.0021	251.372	12.4113
1754.96	0.645161	0.543903	0.435484	0.513903	131.508	6.77933	113.065	9.42039	251.5	13.7542
1765.08	0.633333	0.500979	0.4	0.540774	131.717	6.41713	113.658	9.61135	251.85	12.6369
1774.98	0.669565	0.508209	0.391304	0.490178	131.635	6.91214	114.183	9.35328	253.252	12.9566
1784.97	0.584	0.556255	0.496	0.517812	130.328	6.58661	114.776	8.88807	255.52	12.9457
1795.08	0.618644	0.583527	0.466102	0.549782	129.508	6.41412	115.008	9.31637	257.508	12.7204
1805.04	0.608333	0.523335	0.433333	0.514223	129.875	5.97693	116.675	8.99875	257.383	12.4908
1814.91	0.567797	0.672777	0.576271	0.545483	129.568	6.28317	116.585	8.43814	258.822	11.1605
1824.94	0.548387	0.531218	0.516129	0.548225	129.766	6.30538	118.839	8.66484	258.452	12.8584
1835.06	0.537815	0.533456	0.529412	0.549631	129.168	5.73765	119.017	7.93403	259.277	11.8714
1845.11	0.634146	0.562026	0.520325	0.563211	128.667	5.7298	120.528	8.29806	260.667	11.9148
1855.1	0.577586	0.561843	0.5	0.551677	128.897	6.42736	120.543	8.10088	260.879	12.9031
1865.04	0.628099	0.564686	0.46281	0.517064	127.975	6.86957	122	8.03326	261.975	12.757
1874.99	0.65	0.589117	0.483333	0.501817	127.733	6.84122	123.1	7.45338	262.75	13.3298
1884.98	0.588235	0.527414	0.453782	0.516637	127.303	7.08729	124.546	7.01542	262.983	13.0592
1894.94	0.603306	0.539743	0.495868	0.579137	128.041	6.9407	125.636	7.69307	262.438	13.5677
1904.86	0.559322	0.562995	0.525424	0.518246	128.212	6.98821	126.347	7.38835	262.881	13.6182
1914.92	0.520325	0.517712	0.617886	0.593963	128.179	7.10003	127.829	7.65839	262.854	13.7732
1925.03	0.621849	0.567355	0.495798	0.534789	127.387	7.20653	127.95	7.62895	264.42	13.9749
1934.91	0.588235	0.573597	0.470588	0.517876	126.479	7.19916	129.286	7.8978	265.58	13.3159
1944.95	0.572581	0.543601	0.556452	0.560233	126.927	6.77414	130.403	8.86201	265.323	13.0792
1955.04	0.563025	0.498109	0.521008	0.534389	126.908	6.61405	130.84	9.20849	266.336	13.4443
1965.06	0.652893	0.543304	0.380165	0.504252	126.653	6.8114	131.694	9.53226	267.364	13.3348
1975.06	0.525862	0.518547	0.543103	0.565566	125.966	7.11634	132.983	8.95397	268.224	13.4914
1984.95	0.52459	0.533399	0.532787	0.563115	125.352	7.47218	134.049	9.47101	268.869	13.9586
1995.01	0.575	0.56005	0.566667	0.631569	125.667	7.16825	135.108	8.94972	268.525	12.6038
